# Supplementary material for: Poly[[(μ-3,4-dicarboxy­tetra­hydro­furan-2,5-dicarboxyl­ato-κ4 O 1,O 2,O 5:O 2′)(1,10-phenanthroline-κ2 N,N′)copper(II)] 0.69-hydrate]
Source: Acta Crystallogr Sect E Struct Rep Online. 2008 Sep 6;64(Pt 10):m1245. doi: 10.1107/S1600536808027918 (PMC2959334; doi:10.1107/S1600536808027918)
Supplement: Supplementary file 1 [file e-64-m1245-sup1.cif]

##############################################################################
###                                                                        ###
###        Electronic paper (Acta Crystallographica Section E)             ###
###                                                                        ###
##############################################################################
#                                                                            #
# This CIF contains the data in a paper accepted for publication in Acta     #
# Crystallographica Section E. It conforms to the requirements of Notes      #
# for Authors for Section E, and has been peer reviewed under the auspices   #
# of the IUCr Commission on Journals.                                        #
#                                                                            #
# Full details of the Crystallographic Information File format               #
# are given in the paper "The Crystallographic Information File (CIF):       #
# a New Standard Archive File for Crystallography" by S. R. Hall, F. H.      #
# Allen and I. D. Brown [Acta Cryst. (1991), A47, 655-685].                  #
#                                                                            #
# The current version of the core CIF dictionary is obtainable from          #
# ftp://ftp.iucr.org/pub/cif_core.dic. The current version number is 2.4.    #
#                                                                            #
# Software is freely available for graphical display of the structure(s) in  #
# this CIF.  For information consult the CIF home page http://www.iucr.org/  #
# cif/home.html                                                              #
#                                                                            #
# This file may be used for bona fide research purposes within the           #
# scientific community so long as proper attribution is given to the journal # 
# article from which it was obtained.                                        #
#                                                                            #
##############################################################################
                                             
data_global
_audit_creation_method     'With SHELXTL software package'
_journal_date_recd_electronic     2008-08-12
_journal_date_accepted     2008-09-01
_journal_name_full     'Acta Crystallographica, Section E'
_journal_year     2008
_journal_volume     64
_journal_issue     10
_journal_page_first     m1245
_journal_page_last     m1245
_journal_paper_category     QM
_journal_coeditor_code     IS2325
_publ_contact_author_name     'Dr L\"u, Yuanqi'
_publ_contact_author_address
;
Department of Chemsitry
Dezhou University
University West Road 566
Dezhou 253023
People's Republic of China
;
_publ_contact_author_email     yqlu@dzu.edu.cn
_publ_contact_author_fax     ?
_publ_contact_author_phone     '86-10-8985552'
_publ_section_title
;\
Poly[[(\m-3,4-dicarboxytetrahydrofuran-2,5-dicarboxylato-\
\k^4^<i>O</i>^1^,<i>O</i>^2^,<i>O</i>^5^:<i>O</i>^2'^)(1,10-\
phenanthroline-\k^2^<i>N</i>,<i>N</i>')copper(II)] 0.69-hydrate]
;
loop_
    _publ_author_name
    _publ_author_address
    'L\"u, Yuanqi'
;
Department of Chemistry
Dezhou University
University West Road 566
Dezhou, 253023
People's Republic of China
;
data_I
_chemical_name_systematic
;
Poly[[(\m-3,4-dicarboxytetrahydrofuran-2,5-dicarboxylato-
\k^4^<i>O</i>^1^,<i>O</i>^2^,<i>O</i>^5^:<i>O</i>^2'^)(1,10-
phenanthroline-\k^2^<i>N</i>,<i>N</i>')copper(II)] 0.69-hydrate]
;
_chemical_name_common     ?
_chemical_formula_moiety     'C20 H14 Cu N2 O9 , 0.69H2 O'
_chemical_formula_sum     'C20 H15.38 Cu N2 O9.69'
_chemical_formula_iupac     '[Cu (C8 H6 O9) (C12 H8 N2)] , 0.69H2 O'
_chemical_formula_weight     502.30
_chemical_melting_point     ?
_symmetry_cell_setting     monoclinic
_symmetry_space_group_name_H-M     'P 21/n'
_symmetry_space_group_name_hall     '-P 2yn'
loop_
    _symmetry_equiv_pos_as_xyz
    'x, y, z'
    '-x+1/2, y+1/2, -z+1/2'
    '-x, -y, -z'
    'x-1/2, -y-1/2, z-1/2'
_cell_length_a     12.9215(7)
_cell_length_b     8.5454(5)
_cell_length_c     17.5970(10)
_cell_angle_alpha     90.00
_cell_angle_beta     90.960(3)
_cell_angle_gamma     90.00
_cell_volume     1942.85(19)
_cell_formula_units_Z     4
_cell_measurement_reflns_used     6566
_cell_measurement_theta_min     2.6
_cell_measurement_theta_max     27.5
_cell_measurement_temperature     296(2)
_exptl_crystal_description     plate
_exptl_crystal_colour     blue
_exptl_crystal_size_max     0.20
_exptl_crystal_size_mid     0.16
_exptl_crystal_size_min     0.08
_exptl_crystal_density_diffrn     1.717
_exptl_crystal_density_meas     ?
_exptl_crystal_density_method     'not measured'
_exptl_crystal_F_000     1023.6
_exptl_absorpt_coefficient_mu     1.189
_exptl_absorpt_correction_type     'multi-scan'
_exptl_absorpt_process_details     '(SADABS; Sheldrick, 1996)'
_exptl_absorpt_correction_T_min     0.797
_exptl_absorpt_correction_T_max     0.910
_exptl_special_details
;
;
_diffrn_ambient_temperature     296(2)
_diffrn_radiation_type     MoK\a
_diffrn_radiation_wavelength     0.71073
_diffrn_radiation_source     'fine-focus sealed tube'
_diffrn_radiation_monochromator     graphite
_diffrn_measurement_device_type     'Bruker SMART CCD area-detector'
_diffrn_measurement_method     '\f and \w scans'
_diffrn_detector_area_resol_mean     ?
_diffrn_reflns_number     24533
_diffrn_reflns_av_R_equivalents     0.020
_diffrn_reflns_av_sigmaI/netI     0.015
_diffrn_reflns_theta_min     1.9
_diffrn_reflns_theta_max     27.5
_diffrn_reflns_theta_full     27.51
_diffrn_measured_fraction_theta_max     0.996
_diffrn_measured_fraction_theta_full     0.996
_diffrn_reflns_limit_h_min     -16
_diffrn_reflns_limit_h_max     16
_diffrn_reflns_limit_k_min     -11
_diffrn_reflns_limit_k_max     11
_diffrn_reflns_limit_l_min     -22
_diffrn_reflns_limit_l_max     20
_diffrn_standards_number     0
_diffrn_standards_interval_count     0
_diffrn_standards_interval_time     ?
_diffrn_standards_decay_%     0
_refine_special_details
;
Refinement of <i>F</i>^2^ against ALL reflections. The weighted <i>R</i>-factor
<i>wR</i> and goodness of fit <i>S</i> are based on <i>F</i>^2^, conventional
<i>R</i>-factors <i>R</i> are based on <i>F</i>, with <i>F</i> set to zero for
negative <i>F</i>^2^. The threshold expression of <i>F</i>^2^ >
\s(<i>F</i>^2^) is used only for calculating <i>R</i>-factors(gt) <i>etc</i>.
and is not relevant to the choice of reflections for refinement.
<i>R</i>-factors based on <i>F</i>^2^ are statistically about twice as large
as those based on <i>F</i>, and <i>R</i>- factors based on ALL data will be
even larger.
;
_reflns_number_total     4444
_reflns_number_gt     3829
_reflns_threshold_expression     I>2\s(I)
_refine_ls_structure_factor_coef     Fsqd
_refine_ls_matrix_type     full
_refine_ls_R_factor_all     0.039
_refine_ls_R_factor_gt     0.034
_refine_ls_wR_factor_gt     0.099
_refine_ls_wR_factor_ref     0.104
_refine_ls_goodness_of_fit_ref     1.060
_refine_ls_restrained_S_all     1.061
_refine_ls_number_reflns     4444
_refine_ls_number_parameters     306
_refine_ls_number_restraints     3
_refine_ls_hydrogen_treatment     mixed
_refine_ls_weighting_scheme     calc
_refine_ls_weighting_details
       'calc w = 1/[\s^2^(Fo^2^)+(0.0625P)^2^+0.9393P] where P=(Fo^2^+2Fc^2^)/3'
_atom_sites_solution_hydrogens     geom
_atom_sites_solution_primary     direct
_atom_sites_solution_secondary     difmap
_refine_ls_shift/su_max     0.001
_refine_ls_shift/su_mean     0.000
_refine_diff_density_max     0.91
_refine_diff_density_min     -0.39
_refine_ls_extinction_method     none
_refine_ls_extinction_coef     ?
loop_
    _atom_type_symbol
    _atom_type_description
    _atom_type_scat_dispersion_real
    _atom_type_scat_dispersion_imag
    _atom_type_scat_source
    'C' 'C' 0.0033 0.0016
                         'International Tables Vol C Tables 4.2.6.8 and 6.1.1.4'
    'H' 'H' 0.0000 0.0000
                         'International Tables Vol C Tables 4.2.6.8 and 6.1.1.4'
    'N' 'N' 0.0061 0.0033
                         'International Tables Vol C Tables 4.2.6.8 and 6.1.1.4'
    'O' 'O' 0.0106 0.0060
                         'International Tables Vol C Tables 4.2.6.8 and 6.1.1.4'
    'Cu' 'Cu' 0.3201 1.2651
                         'International Tables Vol C Tables 4.2.6.8 and 6.1.1.4'
_computing_data_collection     'SMART (Bruker, 2007)'
_computing_cell_refinement     'SAINT-Plus (Bruker, 2007)'
_computing_data_reduction     'SAINT-Plus (Bruker, 2007)'
_computing_structure_solution     'SHELXS97 (Sheldrick, 2008)'
_computing_structure_refinement     'SHELXL97 (Sheldrick, 2008)'
_computing_molecular_graphics     'SHELXTL (Sheldrick, 2008)'
_computing_publication_material     'SHELXTL (Sheldrick, 2008)'
loop_
    _atom_site_type_symbol
    _atom_site_label
    _atom_site_fract_x
    _atom_site_fract_y
    _atom_site_fract_z
    _atom_site_U_iso_or_equiv
    _atom_site_adp_type
    _atom_site_calc_flag
    _atom_site_refinement_flags
    _atom_site_occupancy
    _atom_site_disorder_assembly
    _atom_site_disorder_group
    Cu Cu1 0.871218(18) 0.24503(2) 0.184653(12) 0.02868(10) Uani d . 1 . .
    C C1 1.01853(16) 0.2951(2) 0.30370(12) 0.0349(4) Uani d . 1 . .
    C C2 1.03192(14) 0.1182(2) 0.30175(10) 0.0278(4) Uani d . 1 . .
    H H2 1.1041 0.0927 0.2907 0.033 Uiso calc R 1 . .
    C C3 1.00314(14) 0.0481(2) 0.37973(10) 0.0277(4) Uani d . 1 . .
    H H3A 0.9546 0.1204 0.4036 0.033 Uiso calc R 1 . .
    C C4 1.09486(16) 0.0275(2) 0.43410(11) 0.0345(4) Uani d . 1 . .
    C C5 0.94334(15) -0.1007(2) 0.35956(11) 0.0295(4) Uani d . 1 . .
    H H5 0.8924 -0.1258 0.3984 0.035 Uiso calc R 1 . .
    C C6 1.01493(19) -0.2386(2) 0.34529(14) 0.0381(5) Uani d . 1 . .
    C C7 0.89004(14) -0.0507(2) 0.28438(10) 0.0270(4) Uani d . 1 . .
    H H7 0.8764 -0.1442 0.2535 0.032 Uiso calc R 1 . .
    C C8 0.78735(14) 0.0374(2) 0.29592(10) 0.0272(4) Uani d . 1 . .
    O O1 0.95434(13) 0.36239(16) 0.26139(9) 0.0423(4) Uani d . 1 . .
    O O2 1.07474(14) 0.36491(17) 0.35212(10) 0.0516(4) Uani d . 1 . .
    O O3 1.15462(14) 0.15169(19) 0.44451(10) 0.0527(4) Uani d . 1 . .
    H H3 1.1322 0.2247 0.4189 0.063 Uiso calc R 1 . .
    O O4 1.11204(13) -0.09137(19) 0.46799(9) 0.0458(4) Uani d . 1 . .
    O O5 1.0856(2) -0.2330(2) 0.30242(14) 0.0725(7) Uani d . 1 . .
    O O6 0.98836(14) -0.36266(18) 0.38404(11) 0.0508(4) Uani d . 1 . .
    H H6 1.0209 -0.4387 0.3690 0.061 Uiso calc R 1 . .
    O O7 0.77478(11) 0.16687(17) 0.26127(8) 0.0361(3) Uani d . 1 . .
    O O8 0.72265(10) -0.02515(17) 0.33703(8) 0.0343(3) Uani d . 1 . .
    O O9 0.96504(10) 0.04507(15) 0.24653(7) 0.0271(3) Uani d . 1 . .
    N N1 0.80817(13) 0.1145(2) 0.09986(9) 0.0353(4) Uani d . 1 . .
    N N2 0.97214(14) 0.2981(2) 0.10238(11) 0.0397(4) Uani d . 1 . .
    C C9 0.72683(18) 0.0188(3) 0.10127(15) 0.0476(5) Uani d . 1 . .
    H H9 0.6918 0.0066 0.1466 0.057 Uiso calc R 1 . .
    C C10 0.6920(2) -0.0641(3) 0.03716(19) 0.0641(8) Uani d . 1 . .
    H H10 0.6352 -0.1305 0.0405 0.077 Uiso calc R 1 . .
    C C11 0.7409(3) -0.0473(3) -0.02927(18) 0.0666(8) Uani d . 1 . .
    H H11 0.7177 -0.1016 -0.0721 0.080 Uiso calc R 1 . .
    C C12 0.8263(2) 0.0516(3) -0.03391(13) 0.0585(8) Uani d . 1 . .
    C C13 0.8850(3) 0.0778(4) -0.10042(16) 0.0767(10) Uani d . 1 . .
    H H13 0.8647 0.0298 -0.1457 0.092 Uiso calc R 1 . .
    C C14 0.9682(3) 0.1693(4) -0.09929(15) 0.0776(12) Uani d . 1 . .
    H H14 1.0041 0.1835 -0.1441 0.093 Uiso calc R 1 . .
    C C15 1.0052(3) 0.2479(3) -0.03111(18) 0.0621(9) Uani d . 1 . .
    C C16 1.0919(3) 0.3406(4) -0.0257(2) 0.0772(11) Uani d . 1 . .
    H H16 1.1322 0.3564 -0.0684 0.093 Uiso calc R 1 . .
    C C17 1.1194(2) 0.4099(4) 0.0416(2) 0.0764(11) Uani d . 1 . .
    H H17 1.1789 0.4709 0.0452 0.092 Uiso calc R 1 . .
    C C18 1.05587(19) 0.3877(3) 0.10668(18) 0.0587(7) Uani d . 1 . .
    H H18 1.0735 0.4364 0.1523 0.070 Uiso calc R 1 . .
    C C19 0.9471(2) 0.2285(3) 0.03524(13) 0.0436(6) Uani d . 1 . .
    C C20 0.85840(18) 0.1310(3) 0.03349(11) 0.0406(5) Uani d . 1 . .
    O O10 0.2766(4) 0.0628(9) 0.2674(5) 0.152(2) Uani d PD 0.69 . .
    H H10A 0.254(7) 0.154(5) 0.250(6) 0.183 Uiso d PD 0.69 . .
    H H10B 0.252(7) -0.029(4) 0.265(6) 0.183 Uiso d PD 0.69 . .
loop_
    _atom_site_aniso_label
    _atom_site_aniso_U_11
    _atom_site_aniso_U_22
    _atom_site_aniso_U_33
    _atom_site_aniso_U_12
    _atom_site_aniso_U_13
    _atom_site_aniso_U_23
    Cu1 0.03234(15) 0.02857(15) 0.02512(15) -0.00120(8) 0.00022(10) 0.00266(8)
    C1 0.0418(11) 0.0240(9) 0.0384(10) -0.0040(8) -0.0064(9) 0.0026(8)
    C2 0.0296(8) 0.0238(8) 0.0300(9) -0.0004(7) -0.0021(7) -0.0006(7)
    C3 0.0336(9) 0.0226(8) 0.0270(8) 0.0035(7) -0.0007(7) -0.0013(7)
    C4 0.0380(10) 0.0323(10) 0.0332(10) 0.0039(8) -0.0037(8) 0.0007(8)
    C5 0.0346(9) 0.0239(8) 0.0301(9) 0.0016(7) 0.0031(7) 0.0020(7)
    C6 0.0474(12) 0.0248(10) 0.0420(12) 0.0042(8) -0.0035(10) 0.0000(8)
    C7 0.0331(9) 0.0213(8) 0.0267(8) -0.0034(7) 0.0035(7) -0.0029(6)
    C8 0.0315(9) 0.0275(9) 0.0225(8) -0.0021(7) -0.0008(7) -0.0041(7)
    O1 0.0551(9) 0.0250(7) 0.0461(8) -0.0004(6) -0.0193(7) 0.0028(6)
    O2 0.0656(11) 0.0234(7) 0.0646(10) -0.0047(7) -0.0331(9) 0.0008(7)
    O3 0.0572(10) 0.0370(8) 0.0629(10) -0.0039(7) -0.0292(8) 0.0070(7)
    O4 0.0514(9) 0.0397(8) 0.0459(9) 0.0053(7) -0.0104(7) 0.0108(7)
    O5 0.0888(16) 0.0467(11) 0.0834(15) 0.0316(10) 0.0424(13) 0.0149(9)
    O6 0.0561(10) 0.0223(7) 0.0738(12) 0.0018(7) -0.0037(8) 0.0087(7)
    O7 0.0374(7) 0.0350(7) 0.0361(7) 0.0080(6) 0.0074(6) 0.0078(6)
    O8 0.0347(7) 0.0350(7) 0.0334(7) -0.0061(6) 0.0072(6) -0.0018(6)
    O9 0.0315(6) 0.0257(6) 0.0242(6) -0.0027(5) 0.0033(5) -0.0019(5)
    N1 0.0404(9) 0.0342(9) 0.0311(8) 0.0079(7) -0.0029(7) -0.0030(7)
    N2 0.0337(9) 0.0369(9) 0.0488(10) 0.0056(7) 0.0069(8) 0.0160(8)
    C9 0.0450(12) 0.0412(12) 0.0563(14) 0.0001(10) -0.0087(10) -0.0069(11)
    C10 0.0611(16) 0.0495(15) 0.081(2) 0.0049(12) -0.0246(15) -0.0201(14)
    C11 0.081(2) 0.0538(16) 0.0642(18) 0.0209(15) -0.0334(16) -0.0241(14)
    C12 0.0860(19) 0.0555(15) 0.0337(11) 0.0405(15) -0.0073(12) -0.0057(10)
    C13 0.117(3) 0.077(2) 0.0367(14) 0.039(2) 0.0063(16) -0.0066(14)
    C14 0.122(3) 0.077(2) 0.0342(13) 0.054(2) 0.0328(16) 0.0123(14)
    C15 0.0724(19) 0.0581(17) 0.0568(16) 0.0342(14) 0.0349(15) 0.0264(12)
    C16 0.074(2) 0.074(2) 0.084(2) 0.0359(18) 0.0415(18) 0.0384(19)
    C17 0.0376(13) 0.0631(18) 0.129(3) 0.0090(12) 0.0241(16) 0.050(2)
    C18 0.0396(12) 0.0516(14) 0.0852(19) 0.0005(11) 0.0057(12) 0.0284(14)
    C19 0.0554(14) 0.0421(12) 0.0337(11) 0.0246(10) 0.0138(10) 0.0129(9)
    C20 0.0537(12) 0.0383(11) 0.0299(10) 0.0203(10) -0.0003(9) 0.0014(8)
    O10 0.075(3) 0.173(6) 0.211(6) 0.005(4) 0.054(3) 0.054(6)
_geom_special_details
;
All e.s.d.'s (except the e.s.d. in the dihedral angle between two l.s. planes)
are estimated using the full covariance matrix. The cell e.s.d.'s are taken
into account individually in the estimation of e.s.d.'s in distances, angles
and torsion angles; correlations between e.s.d.'s in cell parameters are only
used when they are defined by crystal symmetry. An approximate (isotropic)
treatment of cell e.s.d.'s is used for estimating e.s.d.'s involving l.s.
planes.
;
loop_
    _geom_bond_atom_site_label_1
    _geom_bond_atom_site_label_2
    _geom_bond_site_symmetry_2
    _geom_bond_distance
    _geom_bond_publ_flag
    Cu1 O7 . 1.9680(14) n
    Cu1 O1 . 1.9835(15) n
    Cu1 N2 . 2.0164(18) n
    Cu1 N1 . 2.0235(17) n
    Cu1 O8 2_655 2.3363(14) ?
    Cu1 O9 . 2.3519(13) n
    C1 O1 . 1.246(2) ?
    C1 O2 . 1.261(3) ?
    C1 C2 . 1.522(3) ?
    C2 O9 . 1.433(2) ?
    C2 C3 . 1.548(2) ?
    C2 H2 . 0.9800 ?
    C3 C4 . 1.521(3) ?
    C3 C5 . 1.527(3) ?
    C3 H3A . 0.9800 ?
    C4 O4 . 1.197(3) ?
    C4 O3 . 1.323(3) ?
    C5 C6 . 1.521(3) ?
    C5 C7 . 1.542(3) ?
    C5 H5 . 0.9800 ?
    C6 O5 . 1.195(3) ?
    C6 O6 . 1.309(3) ?
    C7 O9 . 1.440(2) ?
    C7 C8 . 1.542(3) ?
    C7 H7 . 0.9800 ?
    C8 O8 . 1.236(2) ?
    C8 O7 . 1.272(2) ?
    O3 H3 . 0.8200 ?
    O6 H6 . 0.8200 ?
    O8 Cu1 2_645 2.3363(14) ?
    N1 C9 . 1.332(3) ?
    N1 C20 . 1.353(3) ?
    N2 C18 . 1.326(3) ?
    N2 C19 . 1.357(3) ?
    C9 C10 . 1.400(4) ?
    C9 H9 . 0.9300 ?
    C10 C11 . 1.346(5) ?
    C10 H10 . 0.9300 ?
    C11 C12 . 1.394(5) ?
    C11 H11 . 0.9300 ?
    C12 C20 . 1.422(3) ?
    C12 C13 . 1.423(4) ?
    C13 C14 . 1.329(5) ?
    C13 H13 . 0.9300 ?
    C14 C15 . 1.449(5) ?
    C14 H14 . 0.9300 ?
    C15 C16 . 1.374(5) ?
    C15 C19 . 1.408(3) ?
    C16 C17 . 1.367(5) ?
    C16 H16 . 0.9300 ?
    C17 C18 . 1.433(4) ?
    C17 H17 . 0.9300 ?
    C18 H18 . 0.9300 ?
    C19 C20 . 1.417(4) ?
    O10 H10A . 0.89(2) ?
    O10 H10B . 0.85(2) ?
loop_
    _geom_angle_atom_site_label_1
    _geom_angle_atom_site_label_2
    _geom_angle_atom_site_label_3
    _geom_angle_site_symmetry_1
    _geom_angle_site_symmetry_3
    _geom_angle
    _geom_angle_publ_flag
    O7 Cu1 O1 . . 92.69(7) n
    O7 Cu1 N2 . . 173.13(7) n
    O1 Cu1 N2 . . 91.47(8) n
    O7 Cu1 N1 . . 93.81(7) n
    O1 Cu1 N1 . . 170.96(7) n
    N2 Cu1 N1 . . 81.48(8) n
    O7 Cu1 O8 . 2_655 93.68(5) ?
    O1 Cu1 O8 . 2_655 87.70(6) ?
    N2 Cu1 O8 . 2_655 91.94(6) ?
    N1 Cu1 O8 . 2_655 98.13(6) ?
    O7 Cu1 O9 . . 76.32(5) n
    O1 Cu1 O9 . . 77.47(5) n
    N2 Cu1 O9 . . 99.28(6) n
    N1 Cu1 O9 . . 97.98(6) n
    O8 Cu1 O9 2_655 . 161.54(5) ?
    O1 C1 O2 . . 123.73(19) ?
    O1 C1 C2 . . 121.33(18) ?
    O2 C1 C2 . . 114.90(17) ?
    O9 C2 C1 . . 112.38(15) ?
    O9 C2 C3 . . 106.34(14) ?
    C1 C2 C3 . . 109.59(15) ?
    O9 C2 H2 . . 109.5 ?
    C1 C2 H2 . . 109.5 ?
    C3 C2 H2 . . 109.5 ?
    C4 C3 C5 . . 115.85(15) ?
    C4 C3 C2 . . 113.96(16) ?
    C5 C3 C2 . . 104.14(14) ?
    C4 C3 H3A . . 107.5 ?
    C5 C3 H3A . . 107.5 ?
    C2 C3 H3A . . 107.5 ?
    O4 C4 O3 . . 120.58(19) ?
    O4 C4 C3 . . 123.20(19) ?
    O3 C4 C3 . . 116.18(17) ?
    C6 C5 C3 . . 112.12(16) ?
    C6 C5 C7 . . 109.70(16) ?
    C3 C5 C7 . . 100.71(14) ?
    C6 C5 H5 . . 111.3 ?
    C3 C5 H5 . . 111.3 ?
    C7 C5 H5 . . 111.3 ?
    O5 C6 O6 . . 124.8(2) ?
    O5 C6 C5 . . 123.10(19) ?
    O6 C6 C5 . . 112.1(2) ?
    O9 C7 C5 . . 105.07(14) ?
    O9 C7 C8 . . 111.73(14) ?
    C5 C7 C8 . . 113.30(14) ?
    O9 C7 H7 . . 108.9 ?
    C5 C7 H7 . . 108.9 ?
    C8 C7 H7 . . 108.9 ?
    O8 C8 O7 . . 125.07(18) ?
    O8 C8 C7 . . 117.21(16) ?
    O7 C8 C7 . . 117.70(15) ?
    C1 O1 Cu1 . . 121.38(13) ?
    C4 O3 H3 . . 109.5 ?
    C6 O6 H6 . . 109.5 ?
    C8 O7 Cu1 . . 123.11(12) ?
    C8 O8 Cu1 . 2_645 128.49(12) ?
    C2 O9 C7 . . 109.69(13) ?
    C2 O9 Cu1 . . 107.31(10) ?
    C7 O9 Cu1 . . 106.35(10) ?
    C9 N1 C20 . . 118.0(2) ?
    C9 N1 Cu1 . . 129.25(16) ?
    C20 N1 Cu1 . . 112.71(15) ?
    C18 N2 C19 . . 119.0(2) ?
    C18 N2 Cu1 . . 128.7(2) ?
    C19 N2 Cu1 . . 112.27(16) ?
    N1 C9 C10 . . 122.6(3) ?
    N1 C9 H9 . . 118.7 ?
    C10 C9 H9 . . 118.7 ?
    C11 C10 C9 . . 119.8(3) ?
    C11 C10 H10 . . 120.1 ?
    C9 C10 H10 . . 120.1 ?
    C10 C11 C12 . . 120.0(2) ?
    C10 C11 H11 . . 120.0 ?
    C12 C11 H11 . . 120.0 ?
    C11 C12 C20 . . 117.4(3) ?
    C11 C12 C13 . . 125.3(3) ?
    C20 C12 C13 . . 117.3(3) ?
    C14 C13 C12 . . 121.5(3) ?
    C14 C13 H13 . . 119.3 ?
    C12 C13 H13 . . 119.3 ?
    C13 C14 C15 . . 122.7(3) ?
    C13 C14 H14 . . 118.6 ?
    C15 C14 H14 . . 118.6 ?
    C16 C15 C19 . . 117.1(3) ?
    C16 C15 C14 . . 125.6(3) ?
    C19 C15 C14 . . 117.3(3) ?
    C17 C16 C15 . . 120.6(3) ?
    C17 C16 H16 . . 119.7 ?
    C15 C16 H16 . . 119.7 ?
    C16 C17 C18 . . 119.4(3) ?
    C16 C17 H17 . . 120.3 ?
    C18 C17 H17 . . 120.3 ?
    N2 C18 C17 . . 120.6(3) ?
    N2 C18 H18 . . 119.7 ?
    C17 C18 H18 . . 119.7 ?
    N2 C19 C15 . . 123.2(3) ?
    N2 C19 C20 . . 117.23(19) ?
    C15 C19 C20 . . 119.6(3) ?
    N1 C20 C19 . . 116.2(2) ?
    N1 C20 C12 . . 122.2(2) ?
    C19 C20 C12 . . 121.5(2) ?
    H10A O10 H10B . . 133(6) ?
loop_
    _geom_torsion_atom_site_label_1
    _geom_torsion_atom_site_label_2
    _geom_torsion_atom_site_label_3
    _geom_torsion_atom_site_label_4
    _geom_torsion_site_symmetry_1
    _geom_torsion_site_symmetry_2
    _geom_torsion_site_symmetry_3
    _geom_torsion_site_symmetry_4
    _geom_torsion
    _geom_torsion_publ_flag
    O1 C1 C2 O9 . . . . 0.9(3) ?
    O2 C1 C2 O9 . . . . 179.11(18) ?
    O1 C1 C2 C3 . . . . -117.1(2) ?
    O2 C1 C2 C3 . . . . 61.1(2) ?
    O9 C2 C3 C4 . . . . 144.82(15) ?
    C1 C2 C3 C4 . . . . -93.47(19) ?
    O9 C2 C3 C5 . . . . 17.66(18) ?
    C1 C2 C3 C5 . . . . 139.37(16) ?
    C5 C3 C4 O4 . . . . -10.3(3) ?
    C2 C3 C4 O4 . . . . -131.1(2) ?
    C5 C3 C4 O3 . . . . 171.93(18) ?
    C2 C3 C4 O3 . . . . 51.1(2) ?
    C4 C3 C5 C6 . . . . -42.0(2) ?
    C2 C3 C5 C6 . . . . 83.97(19) ?
    C4 C3 C5 C7 . . . . -158.57(16) ?
    C2 C3 C5 C7 . . . . -32.60(17) ?
    C3 C5 C6 O5 . . . . -51.7(3) ?
    C7 C5 C6 O5 . . . . 59.3(3) ?
    C3 C5 C6 O6 . . . . 129.65(19) ?
    C7 C5 C6 O6 . . . . -119.3(2) ?
    C6 C5 C7 O9 . . . . -81.17(18) ?
    C3 C5 C7 O9 . . . . 37.17(17) ?
    C6 C5 C7 C8 . . . . 156.60(16) ?
    C3 C5 C7 C8 . . . . -85.06(17) ?
    O9 C7 C8 O8 . . . . -170.15(15) ?
    C5 C7 C8 O8 . . . . -51.7(2) ?
    O9 C7 C8 O7 . . . . 11.3(2) ?
    C5 C7 C8 O7 . . . . 129.76(17) ?
    O2 C1 O1 Cu1 . . . . 178.38(18) ?
    C2 C1 O1 Cu1 . . . . -3.6(3) ?
    O7 Cu1 O1 C1 . . . . 78.65(18) ?
    N2 Cu1 O1 C1 . . . . -95.88(18) ?
    N1 Cu1 O1 C1 . . . . -57.3(5) ?
    O8 Cu1 O1 C1 2_655 . . . 172.23(18) ?
    O9 Cu1 O1 C1 . . . . 3.30(17) ?
    O8 C8 O7 Cu1 . . . . -170.39(14) ?
    C7 C8 O7 Cu1 . . . . 8.0(2) ?
    O1 Cu1 O7 C8 . . . . -91.67(15) ?
    N2 Cu1 O7 C8 . . . . 35.6(6) ?
    N1 Cu1 O7 C8 . . . . 82.04(15) ?
    O8 Cu1 O7 C8 2_655 . . . -179.54(15) ?
    O9 Cu1 O7 C8 . . . . -15.26(14) ?
    O7 C8 O8 Cu1 . . . 2_645 111.36(19) ?
    C7 C8 O8 Cu1 . . . 2_645 -67.1(2) ?
    C1 C2 O9 C7 . . . . -113.58(17) ?
    C3 C2 O9 C7 . . . . 6.33(18) ?
    C1 C2 O9 Cu1 . . . . 1.55(17) ?
    C3 C2 O9 Cu1 . . . . 121.46(11) ?
    C5 C7 O9 C2 . . . . -27.77(17) ?
    C8 C7 O9 C2 . . . . 95.47(16) ?
    C5 C7 O9 Cu1 . . . . -143.52(11) ?
    C8 C7 O9 Cu1 . . . . -20.27(15) ?
    O7 Cu1 O9 C2 . . . . -98.38(11) ?
    O1 Cu1 O9 C2 . . . . -2.43(11) ?
    N2 Cu1 O9 C2 . . . . 87.02(12) ?
    N1 Cu1 O9 C2 . . . . 169.62(11) ?
    O8 Cu1 O9 C2 2_655 . . . -39.7(2) ?
    O7 Cu1 O9 C7 . . . . 18.96(10) ?
    O1 Cu1 O9 C7 . . . . 114.90(11) ?
    N2 Cu1 O9 C7 . . . . -155.65(11) ?
    N1 Cu1 O9 C7 . . . . -73.04(11) ?
    O8 Cu1 O9 C7 2_655 . . . 77.61(18) ?
    O7 Cu1 N1 C9 . . . . 2.64(19) ?
    O1 Cu1 N1 C9 . . . . 138.5(4) ?
    N2 Cu1 N1 C9 . . . . 177.6(2) ?
    O8 Cu1 N1 C9 2_655 . . . -91.63(19) ?
    O9 Cu1 N1 C9 . . . . 79.35(19) ?
    O7 Cu1 N1 C20 . . . . -177.48(14) ?
    O1 Cu1 N1 C20 . . . . -41.6(5) ?
    N2 Cu1 N1 C20 . . . . -2.51(14) ?
    O8 Cu1 N1 C20 2_655 . . . 88.24(14) ?
    O9 Cu1 N1 C20 . . . . -100.77(14) ?
    O7 Cu1 N2 C18 . . . . -130.7(5) ?
    O1 Cu1 N2 C18 . . . . -3.3(2) ?
    N1 Cu1 N2 C18 . . . . -177.7(2) ?
    O8 Cu1 N2 C18 2_655 . . . 84.4(2) ?
    O9 Cu1 N2 C18 . . . . -80.9(2) ?
    O7 Cu1 N2 C19 . . . . 48.8(6) ?
    O1 Cu1 N2 C19 . . . . 176.18(14) ?
    N1 Cu1 N2 C19 . . . . 1.86(14) ?
    O8 Cu1 N2 C19 2_655 . . . -96.07(14) ?
    O9 Cu1 N2 C19 . . . . 98.63(14) ?
    C20 N1 C9 C10 . . . . -0.1(3) ?
    Cu1 N1 C9 C10 . . . . 179.79(18) ?
    N1 C9 C10 C11 . . . . -0.5(4) ?
    C9 C10 C11 C12 . . . . 0.4(4) ?
    C10 C11 C12 C20 . . . . 0.3(4) ?
    C10 C11 C12 C13 . . . . 179.3(3) ?
    C11 C12 C13 C14 . . . . -177.2(3) ?
    C20 C12 C13 C14 . . . . 1.8(4) ?
    C12 C13 C14 C15 . . . . 0.2(5) ?
    C13 C14 C15 C16 . . . . 178.3(3) ?
    C13 C14 C15 C19 . . . . -2.2(4) ?
    C19 C15 C16 C17 . . . . 0.1(4) ?
    C14 C15 C16 C17 . . . . 179.7(3) ?
    C15 C16 C17 C18 . . . . -1.2(4) ?
    C19 N2 C18 C17 . . . . -0.4(3) ?
    Cu1 N2 C18 C17 . . . . 179.09(18) ?
    C16 C17 C18 N2 . . . . 1.4(4) ?
    C18 N2 C19 C15 . . . . -0.8(3) ?
    Cu1 N2 C19 C15 . . . . 179.66(17) ?
    C18 N2 C19 C20 . . . . 178.61(19) ?
    Cu1 N2 C19 C20 . . . . -1.0(2) ?
    C16 C15 C19 N2 . . . . 0.9(3) ?
    C14 C15 C19 N2 . . . . -178.7(2) ?
    C16 C15 C19 C20 . . . . -178.5(2) ?
    C14 C15 C19 C20 . . . . 2.0(3) ?
    C9 N1 C20 C19 . . . . -177.37(19) ?
    Cu1 N1 C20 C19 . . . . 2.7(2) ?
    C9 N1 C20 C12 . . . . 0.8(3) ?
    Cu1 N1 C20 C12 . . . . -179.11(16) ?
    N2 C19 C20 N1 . . . . -1.2(3) ?
    C15 C19 C20 N1 . . . . 178.19(19) ?
    N2 C19 C20 C12 . . . . -179.37(19) ?
    C15 C19 C20 C12 . . . . 0.0(3) ?
    C11 C12 C20 N1 . . . . -0.9(3) ?
    C13 C12 C20 N1 . . . . 180.0(2) ?
    C11 C12 C20 C19 . . . . 177.2(2) ?
    C13 C12 C20 C19 . . . . -2.0(3) ?
loop_
    _geom_hbond_atom_site_label_D
    _geom_hbond_atom_site_label_H
    _geom_hbond_atom_site_label_A
    _geom_hbond_site_symmetry_A
    _geom_hbond_distance_DH
    _geom_hbond_distance_HA
    _geom_hbond_distance_DA
    _geom_hbond_angle_DHA
    O10 H10A O5 2_655 0.89(2) 2.47(10) 2.793(6) 102(7)
    O6 H6 O2 1_545 0.82 1.84 2.646(2) 166.1
    O3 H3 O2 . 0.82 1.83 2.641(2) 171.5
