# Supplementary material for: Poly[[(μ-3,4-dicarboxy­tetra­hydro­furan-2,5-dicarboxyl­ato-κ4 O 1,O 2,O 5:O 2′)(1,10-phenanthroline-κ2 N,N′)copper(II)] 0.69-hydrate]
Source: Acta Crystallogr Sect E Struct Rep Online. 2008 Sep 6;64(Pt 10):m1245. doi: 10.1107/S1600536808027918 (PMC2959334; doi:10.1107/S1600536808027918)
Supplement: Supplementary file 2 [file e-64-m1245-Isup2.hkl]

# 
# h,k,l, Fc-squared, Fo-squared, sigma(Fo-squared) and status flag 
# 
data_I
_shelx_title 'QQ in P2(1)/n' 
_shelx_refln_list_code          4 
_shelx_F_calc_maximum      243.78 
_exptl_crystal_F_000      1023.60 
_reflns_d_resolution_high  0.7692 
 
loop_ 
 _symmetry_equiv_pos_as_xyz 
 'x, y, z' 
 '-x+1/2, y+1/2, -z+1/2' 
 '-x, -y, -z' 
 'x-1/2, -y-1/2, z-1/2' 
 
_cell_length_a    12.9215 
_cell_length_b     8.5454 
_cell_length_c    17.5977 
_cell_angle_alpha  90.000 
_cell_angle_beta   90.960 
_cell_angle_gamma  90.000 
 
_shelx_F_squared_multiplier     1.000 
 
loop_ 
 _refln_index_h 
 _refln_index_k 
 _refln_index_l 
 _refln_F_squared_calc 
 _refln_F_squared_meas 
 _refln_F_squared_sigma 
 _refln_observed_status 
   2   0   0    17921.18    17594.32    254.58 o 
   4   0   0       37.94       19.89      1.77 o 
   6   0   0        2.87        3.55      1.07 o 
   8   0   0     6411.54     6492.87     58.05 o 
  10   0   0        3.83       -0.08      3.72 o 
  12   0   0     2601.42     2459.15     80.94 o 
  14   0   0       39.03       46.11      6.19 o 
  16   0   0       74.87       80.31      6.38 o 
   1   1   0     6881.45     6704.11     51.78 o 
   2   1   0    18792.42    18849.09    151.27 o 
   3   1   0      992.09      981.77      8.47 o 
   4   1   0      903.48      822.43      7.54 o 
   5   1   0     1114.15      980.83      8.36 o 
   6   1   0      877.47      923.45      7.84 o 
   7   1   0     1461.20     1521.60     12.16 o 
   8   1   0        6.44       13.93      1.26 o 
   9   1   0        3.18       -0.97      1.17 o 
  10   1   0     3677.29     3490.42     29.95 o 
  11   1   0       70.04       76.91      4.48 o 
  12   1   0      116.60      101.57      4.33 o 
  13   1   0      155.49      177.23      6.19 o 
  14   1   0      603.24      649.65     11.06 o 
  15   1   0        5.66        4.92      3.06 o 
  16   1   0       19.84       10.34      3.37 o 
   0   2   0     1252.36     1837.92     15.33 o 
   1   2   0     3948.23     4773.09     30.99 o 
   2   2   0    17859.78    17363.32    118.13 o 
   3   2   0     3183.65     3239.96     21.63 o 
   4   2   0     5849.06     5057.44     36.26 o 
   5   2   0       14.60       24.38      1.74 o 
   6   2   0     1636.15     1479.50     15.37 o 
   7   2   0      451.23      456.64      5.01 o 
   8   2   0     2894.55     3037.78     22.59 o 
   9   2   0       74.04       83.13      2.28 o 
  10   2   0      404.34      372.75      5.16 o 
  11   2   0      119.68      122.96      6.00 o 
  12   2   0      382.33      391.09      7.59 o 
  13   2   0        9.71       11.93      2.76 o 
  14   2   0      100.56       94.36      5.66 o 
  15   2   0        1.16       -0.45      3.92 o 
  16   2   0      290.29      305.26     10.90 o 
   1   3   0     3052.80     3218.67     18.72 o 
   2   3   0     9125.29     9412.51     54.00 o 
   3   3   0     9138.49    10062.07     59.56 o 
   4   3   0     6701.86     7286.35     51.93 o 
   5   3   0      356.01      362.58      5.58 o 
   6   3   0     5642.47     5622.69     43.18 o 
   7   3   0       98.24      105.40      2.94 o 
   8   3   0      272.49      261.52      4.66 o 
   9   3   0       72.06       60.58      2.55 o 
  10   3   0     1050.57      934.65     10.32 o 
  11   3   0      529.88      538.62      7.92 o 
  12   3   0       67.78       45.91      3.68 o 
  13   3   0       75.81       75.94      5.02 o 
  14   3   0      408.43      441.50     10.91 o 
  15   3   0        0.07       -2.66      4.14 o 
  16   3   0       16.84       16.35      5.43 o 
   0   4   0      827.14      792.37      7.06 o 
   1   4   0      542.31      500.72      5.03 o 
   2   4   0      869.12      978.93      6.76 o 
   3   4   0       97.84       82.26      2.15 o 
   4   4   0      592.71      391.20      5.72 o 
   5   4   0      883.36      956.89     10.14 o 
   6   4   0       39.20       39.43      1.87 o 
   7   4   0      635.78      658.98      7.92 o 
   8   4   0     3628.13     3575.55     32.40 o 
   9   4   0       54.57       67.60      3.39 o 
  10   4   0       65.43       62.78      3.50 o 
  11   4   0        2.74        3.58      3.86 o 
  12   4   0      421.34      456.06      8.71 o 
  13   4   0        8.33        4.59      3.89 o 
  14   4   0      113.93      110.11      7.77 o 
  15   4   0        8.77        5.81      4.85 o 
   1   5   0       15.54        9.15      1.03 o 
   2   5   0    10062.84     9798.69     57.46 o 
   3   5   0        0.36        1.29      0.81 o 
   4   5   0        0.88        1.11      0.91 o 
   5   5   0      278.31      300.00      4.35 o 
   6   5   0      670.58      667.96      8.12 o 
   7   5   0        0.21        0.51      1.86 o 
   8   5   0      243.21      238.21      5.70 o 
   9   5   0       10.07        3.73      2.47 o 
  10   5   0      872.58      890.71     12.56 o 
  11   5   0        2.61        3.90      2.86 o 
  12   5   0       49.35       44.37      3.88 o 
  13   5   0        1.82       -1.46      3.07 o 
  14   5   0      168.66      186.27      8.23 o 
   0   6   0     3838.94     3873.25     30.46 o 
   1   6   0       30.17       47.05      1.49 o 
   2   6   0      518.51      529.51      4.81 o 
   3   6   0      127.04      128.11      2.39 o 
   4   6   0     4009.20     3971.32     27.24 o 
   5   6   0       17.68       10.22      1.78 o 
   6   6   0      107.53      102.39      4.78 o 
   7   6   0      515.15      500.85      8.50 o 
   8   6   0     1079.98     1113.01     14.40 o 
   9   6   0      262.24      234.56      6.26 o 
  10   6   0       10.33        9.38      3.06 o 
  11   6   0       15.00       13.83      3.92 o 
  12   6   0      535.28      579.50     10.69 o 
  13   6   0       35.22       39.81      4.67 o 
  14   6   0        0.58       -5.27      5.28 o 
   1   7   0     1168.61     1199.55      8.50 o 
   2   7   0     2305.02     2332.81     15.83 o 
   3   7   0      117.24      126.95      3.09 o 
   4   7   0       11.35        7.37      1.77 o 
   5   7   0      287.35      289.88      7.52 o 
   6   7   0     4134.41     4116.91     36.79 o 
   7   7   0       11.11        9.72      2.69 o 
   8   7   0        0.51        0.61      2.62 o 
   9   7   0       86.79       91.34      6.82 o 
  10   7   0      110.06      118.73      6.85 o 
  11   7   0        0.74       -0.44      3.58 o 
  12   7   0        4.85        7.21      4.01 o 
  13   7   0        0.06       -5.23      5.23 o 
   0   8   0     2649.42     2631.89     25.21 o 
   1   8   0      198.53      195.38      3.38 o 
   2   8   0      201.53      196.87      4.00 o 
   3   8   0      348.49      342.39      6.73 o 
   4   8   0      814.90      830.95      9.74 o 
   5   8   0      278.28      308.09      7.04 o 
   6   8   0        2.51        2.47      3.07 o 
   7   8   0      228.09      208.95      7.00 o 
   8   8   0      169.08      182.37      7.21 o 
   9   8   0       16.14       10.62      3.77 o 
  10   8   0      115.16      119.72      7.99 o 
  11   8   0       15.56       13.64      4.38 o 
   1   9   0        0.75        1.90      2.61 o 
   2   9   0      505.69      517.35      9.24 o 
   3   9   0       46.90       55.57      4.26 o 
   4   9   0       13.72       13.06      3.41 o 
   5   9   0      112.82      114.66      5.66 o 
   6   9   0       77.81       90.04      5.42 o 
   7   9   0        0.80       -1.14      3.49 o 
   8   9   0       75.01       89.21      5.67 o 
   9   9   0       14.79       14.55      4.39 o 
   0  10   0     1697.35     1804.55     38.00 o 
   1  10   0       54.85       71.57     11.00 o 
   2  10   0        6.68        1.89      4.76 o 
   3  10   0       45.12       43.92      6.34 o 
   4  10   0      213.39      225.24     10.56 o 
   5  10   0       16.83       27.71      7.48 o 
   6  10   0       42.12       50.86      5.80 o 
   7  10   0       14.85       11.36      5.01 o 
   2  11   0      310.08      340.65     12.90 o 
 -15   0   1      408.15      421.60     16.24 o 
 -13   0   1      510.78      449.72     13.67 o 
 -11   0   1     3334.55     3402.95     57.10 o 
  -9   0   1     3227.53     3329.85     45.37 o 
  -7   0   1     1475.97     1389.12     17.29 o 
  -5   0   1       76.75       82.12      3.29 o 
  -3   0   1      520.55      635.22     21.35 o 
  -1   0   1     9614.24     8622.48    209.76 o 
   1   0   1    23814.77    22404.39    378.87 o 
   3   0   1     2680.82     2958.30     47.70 o 
   5   0   1     2012.21     1721.20     17.77 o 
   7   0   1       32.81       52.70      2.79 o 
   9   0   1     1961.76     1749.93     26.18 o 
  11   0   1       49.04       44.94      4.90 o 
  13   0   1     2829.62     2766.97     39.86 o 
  15   0   1        0.66       -0.11      3.78 o 
 -16   1   1       16.69       14.59      3.52 o 
 -15   1   1      141.48      140.72      6.46 o 
 -14   1   1      103.60       80.90      4.32 o 
 -13   1   1      704.35      640.83     13.03 o 
 -12   1   1       54.74       55.59      3.83 o 
 -11   1   1     1996.88     2010.86     25.68 o 
 -10   1   1       40.99       30.40      2.36 o 
  -9   1   1     2412.72     2613.89     20.05 o 
  -8   1   1       27.30       34.07      1.53 o 
  -7   1   1     3355.47     3244.34     23.73 o 
  -6   1   1      160.86      174.49      3.99 o 
  -5   1   1     1186.88      901.62      7.88 o 
  -4   1   1     1223.61     1282.06     11.88 o 
  -3   1   1      489.34      492.32      5.09 o 
  -2   1   1     8438.73     8988.41     72.68 o 
  -1   1   1    26172.66    25738.00    277.25 o 
   0   1   1       26.37       68.97      0.81 o 
   1   1   1     1516.90     1593.83     14.64 o 
   2   1   1     2248.33     2002.00     14.80 o 
   3   1   1    12868.25    13247.18     98.09 o 
   4   1   1     2585.79     2712.16     20.51 o 
   5   1   1       91.59      148.29      2.25 o 
   6   1   1     1469.15     1322.96     11.03 o 
   7   1   1      129.18       61.75      1.87 o 
   8   1   1      550.67      526.42      5.32 o 
   9   1   1      311.78      278.54      3.84 o 
  10   1   1       37.71       40.04      2.56 o 
  11   1   1     2792.49     2881.46     29.18 o 
  12   1   1        3.91        0.16      2.34 o 
  13   1   1       29.78       22.37      3.11 o 
  14   1   1       56.31       53.88      4.13 o 
  15   1   1      140.82      134.80      5.53 o 
  16   1   1        4.62        2.82      3.00 o 
 -16   2   1       46.48       58.10      6.17 o 
 -15   2   1      314.73      308.40      9.47 o 
 -14   2   1       28.37       26.59      3.97 o 
 -13   2   1      269.68      278.70      6.78 o 
 -12   2   1       26.85       26.57      2.81 o 
 -11   2   1      295.61      313.68      6.96 o 
 -10   2   1        0.27       -0.18      1.40 o 
  -9   2   1      370.91      306.37      4.07 o 
  -8   2   1     1041.81     1058.30      8.87 o 
  -7   2   1     3178.39     2754.90     19.55 o 
  -6   2   1      711.52      858.86      7.83 o 
  -5   2   1     4934.82     5299.22     43.04 o 
  -4   2   1      587.39      588.02      5.55 o 
  -3   2   1      768.68      865.62      7.25 o 
  -2   2   1      930.07      932.87      9.68 o 
  -1   2   1     2447.15     3336.68     19.08 o 
   0   2   1       44.13       69.76      0.96 o 
   1   2   1    12530.81    11400.22     73.17 o 
   2   2   1    30139.76    30216.93    203.25 o 
   3   2   1     3371.42     4377.13     31.33 o 
   4   2   1     4916.40     5080.85     36.44 o 
   5   2   1     8730.69     9067.45     67.63 o 
   6   2   1     1280.52     1446.03     12.23 o 
   7   2   1      901.02      856.69      8.27 o 
   8   2   1       21.13       17.85      1.56 o 
   9   2   1     3469.74     3371.20     24.08 o 
  10   2   1      246.58      244.79      5.21 o 
  11   2   1       18.99       21.59      2.28 o 
  12   2   1       15.83       24.41      4.47 o 
  13   2   1      830.06      863.02     15.05 o 
  14   2   1      112.64      100.02      6.83 o 
  15   2   1       37.25       43.06      4.94 o 
  16   2   1       12.87       14.11      5.15 o 
 -16   3   1       11.75        7.89      5.03 o 
 -15   3   1       19.70       18.87      4.51 o 
 -14   3   1       31.90       24.76      4.33 o 
 -13   3   1      621.08      625.24     12.56 o 
 -12   3   1      255.77      225.87      7.38 o 
 -11   3   1      192.23      224.47      5.10 o 
 -10   3   1      218.47      205.68      4.46 o 
  -9   3   1     2572.99     2542.95     21.71 o 
  -8   3   1     1586.23     1586.31     15.08 o 
  -7   3   1     1137.33     1106.97     11.10 o 
  -6   3   1      111.06      109.69      2.77 o 
  -5   3   1     5474.61     5585.61     45.55 o 
  -4   3   1     2701.99     2864.48     24.16 o 
  -3   3   1     3147.47     3231.95     23.91 o 
  -2   3   1      999.48     1083.15      7.09 o 
  -1   3   1      756.67      561.07      4.40 o 
   0   3   1        2.79        5.06      0.48 o 
   1   3   1      183.59      222.89      3.32 o 
   2   3   1     1265.63     1328.04     10.07 o 
   3   3   1    10578.98    10956.98     67.87 o 
   4   3   1      747.04      974.24      8.09 o 
   5   3   1     1873.29     1868.46     15.72 o 
   6   3   1       13.67       11.03      1.85 o 
   7   3   1     7199.65     7191.67     57.37 o 
   8   3   1      921.54      971.88     10.41 o 
   9   3   1       76.48       78.97      2.68 o 
  10   3   1       82.22       77.12      3.12 o 
  11   3   1     1679.71     1669.71     29.53 o 
  12   3   1      204.17      205.52      7.53 o 
  13   3   1        3.71       -1.02      3.24 o 
  14   3   1       63.37       52.14      4.99 o 
  15   3   1      680.47      666.83     14.08 o 
  16   3   1       11.54        7.04      5.20 o 
 -15   4   1      105.83      107.59      7.31 o 
 -14   4   1        2.99        0.73      4.73 o 
 -13   4   1      432.53      411.25     10.78 o 
 -12   4   1      163.32      145.02      5.16 o 
 -11   4   1     1020.02      992.74     13.36 o 
 -10   4   1        1.92        4.13      2.41 o 
  -9   4   1      979.55      964.17     12.39 o 
  -8   4   1        3.22        3.75      1.92 o 
  -7   4   1     3137.03     3006.92     27.48 o 
  -6   4   1      964.95     1047.67     10.13 o 
  -5   4   1     1907.11     2060.48     17.35 o 
  -4   4   1     2039.94     2109.49     15.50 o 
  -3   4   1      889.65      851.27      6.51 o 
  -2   4   1     3545.10     4004.01     23.02 o 
  -1   4   1      325.01      234.44      2.33 o 
   0   4   1      300.07      277.95      2.56 o 
   1   4   1    10097.88    10010.79     53.86 o 
   2   4   1     1654.58     1765.97     10.87 o 
   3   4   1     1378.84     1603.48     11.18 o 
   4   4   1     2088.00     2102.26     15.70 o 
   5   4   1     2169.99     2080.59     16.72 o 
   6   4   1       11.64       14.06      1.50 o 
   7   4   1       89.96       76.41      2.70 o 
   8   4   1      131.49      129.77      5.34 o 
   9   4   1     1232.32     1189.17     14.48 o 
  10   4   1       24.30       28.23      2.95 o 
  11   4   1        9.14        0.60      2.59 o 
  12   4   1       62.18       51.73      3.82 o 
  13   4   1      702.12      710.45     14.55 o 
  14   4   1        9.84        6.13      4.94 o 
  15   4   1        0.01       -1.91      4.44 o 
 -14   5   1        2.71       -2.68      4.81 o 
 -13   5   1      293.60      294.72      7.62 o 
 -12   5   1      139.62      147.90      5.52 o 
 -11   5   1      282.51      291.56      6.95 o 
 -10   5   1      331.89      317.01      7.10 o 
  -9   5   1      715.58      670.50     10.70 o 
  -8   5   1        9.28       17.55      2.54 o 
  -7   5   1      587.26      527.27      7.73 o 
  -6   5   1        4.92        5.69      1.79 o 
  -5   5   1      420.97      376.50      5.51 o 
  -4   5   1       42.71       41.77      2.15 o 
  -3   5   1      142.33      130.58      3.29 o 
  -2   5   1      244.29      245.32      3.00 o 
  -1   5   1      790.09      721.81      5.64 o 
   0   5   1        0.10       -0.46      0.46 o 
   1   5   1      414.45      451.12      4.50 o 
   2   5   1       36.16       37.29      2.51 o 
   3   5   1     1819.59     1769.93     11.49 o 
   4   5   1       93.23      103.06      2.24 o 
   5   5   1        0.97        3.08      1.38 o 
   6   5   1      464.23      482.10      6.97 o 
   7   5   1     4169.51     4043.24     36.27 o 
   8   5   1      343.25      374.98      7.12 o 
   9   5   1      348.91      327.01      6.88 o 
  10   5   1       33.85       34.08      4.24 o 
  11   5   1      698.59      741.98     11.47 o 
  12   5   1        4.54       -2.30      2.91 o 
  13   5   1        6.53        2.30      3.22 o 
  14   5   1        6.12        8.77      4.58 o 
 -14   6   1       32.11       37.02      8.08 o 
 -13   6   1      196.05      207.90      7.56 o 
 -12   6   1        7.69        7.59      3.67 o 
 -11   6   1      231.30      249.50      7.76 o 
 -10   6   1      268.47      262.12      6.83 o 
  -9   6   1      269.12      274.66      9.84 o 
  -8   6   1      300.62      276.70     12.33 o 
  -7   6   1     1209.76     1175.27     14.66 o 
  -6   6   1      635.66      639.98      9.50 o 
  -5   6   1     1603.18     1675.12     15.24 o 
  -4   6   1        8.82       15.68      1.68 o 
  -3   6   1     3299.01     3381.46     21.47 o 
  -2   6   1       38.46       31.18      1.47 o 
  -1   6   1        3.69       15.02      1.18 o 
   0   6   1       75.87       88.59      1.84 o 
   1   6   1     1125.10     1073.16      7.91 o 
   2   6   1       52.13       42.69      1.81 o 
   3   6   1      333.93      355.76      3.81 o 
   4   6   1      230.41      214.76      4.62 o 
   5   6   1     2898.29     2860.96     23.99 o 
   6   6   1       63.94       70.15      3.00 o 
   7   6   1       18.36       20.85      2.77 o 
   8   6   1       32.04       34.30      3.25 o 
   9   6   1      468.34      445.19      8.47 o 
  10   6   1       17.04       25.70      3.72 o 
  11   6   1       17.48       15.76      3.41 o 
  12   6   1      123.96      126.19      5.54 o 
  13   6   1      195.56      204.18      7.00 o 
  14   6   1       40.05       42.38      7.10 o 
 -13   7   1      621.40      638.97     14.78 o 
 -12   7   1        1.17        4.40      3.98 o 
 -11   7   1      282.89      311.17      8.91 o 
 -10   7   1      249.78      251.92      7.77 o 
  -9   7   1       50.98       56.04      4.55 o 
  -8   7   1      233.33      197.70      8.08 o 
  -7   7   1      806.31      726.77     11.18 o 
  -6   7   1       25.37       28.09      2.67 o 
  -5   7   1     2090.58     2072.30     26.69 o 
  -4   7   1      201.03      202.50      5.09 o 
  -3   7   1     1284.93     1330.38     12.01 o 
  -2   7   1      743.95      762.13      6.81 o 
  -1   7   1      407.62      381.17      4.16 o 
   0   7   1       23.26       27.13      1.50 o 
   1   7   1       20.18       15.30      1.33 o 
   2   7   1       28.21       30.56      1.70 o 
   3   7   1     1551.64     1558.34     13.25 o 
   4   7   1       10.03        6.59      1.75 o 
   5   7   1      794.98      725.39      9.28 o 
   6   7   1       39.04       42.06      4.18 o 
   7   7   1      810.20      760.41     10.69 o 
   8   7   1       12.09       11.73      2.95 o 
   9   7   1       13.03        7.30      3.09 o 
  10   7   1       85.38       82.18      4.72 o 
  11   7   1      131.80      137.53      6.43 o 
  12   7   1        3.00       -2.21      3.86 o 
  13   7   1       14.28        8.66      6.99 o 
 -11   8   1      154.27      153.95      7.13 o 
 -10   8   1        0.57        0.32      3.73 o 
  -9   8   1      109.74      127.94      6.16 o 
  -8   8   1        7.65        6.67      3.49 o 
  -7   8   1      403.92      396.97      9.16 o 
  -6   8   1       48.69       45.94      4.06 o 
  -5   8   1      684.96      684.26     10.84 o 
  -4   8   1      364.81      343.25     10.16 o 
  -3   8   1      846.31      820.45     11.96 o 
  -2   8   1      130.72      118.35      3.93 o 
  -1   8   1      241.57      243.55      3.94 o 
   0   8   1      216.47      201.73      4.47 o 
   1   8   1      566.77      640.14      6.60 o 
   2   8   1       36.83       26.70      2.34 o 
   3   8   1       84.65       77.31      3.71 o 
   4   8   1      317.59      306.32      5.91 o 
   5   8   1      988.57      918.12     12.97 o 
   6   8   1      188.46      163.74      5.62 o 
   7   8   1       10.14        2.64      3.20 o 
   8   8   1        3.55        5.53      3.50 o 
   9   8   1      670.86      648.15     12.61 o 
  10   8   1       31.33       34.39      4.73 o 
  11   8   1        0.44       -0.88      3.90 o 
  -9   9   1       60.31       66.23      5.62 o 
  -8   9   1        2.73        3.43      3.66 o 
  -7   9   1       17.38        9.12      3.74 o 
  -6   9   1      154.58      177.04      8.03 o 
  -5   9   1      819.91      850.35     19.86 o 
  -4   9   1        0.54       -2.55      3.08 o 
  -3   9   1      147.30      170.19      6.40 o 
  -2   9   1       12.30       20.17      3.66 o 
  -1   9   1     1874.53     1862.62     19.99 o 
   0   9   1        7.32        4.42      2.43 o 
   1   9   1        6.02        2.59      2.36 o 
   2   9   1        0.72        2.03      2.77 o 
   3   9   1     1193.72     1256.94     19.95 o 
   4   9   1       35.83       23.67      4.33 o 
   5   9   1       17.19       19.83      3.77 o 
   6   9   1       26.76       30.86      4.26 o 
   7   9   1      180.37      164.71      6.74 o 
   8   9   1       83.00       87.83      5.68 o 
   9   9   1        0.08        1.02      3.93 o 
  -7  10   1      160.31      148.48      7.95 o 
  -6  10   1        4.31       -1.68      4.41 o 
  -5  10   1        2.28        1.72      4.29 o 
  -4  10   1       16.59       13.02      4.00 o 
  -3  10   1      480.58      511.38     29.94 o 
  -2  10   1       21.07       16.51      6.75 o 
  -1  10   1      309.68      286.54     11.19 o 
   0  10   1       18.71       15.16      5.01 o 
   1  10   1      310.62      325.21     11.51 o 
   2  10   1       19.87       17.60      6.10 o 
   3  10   1       45.00       52.72      6.66 o 
   4  10   1       52.41       50.67      5.51 o 
   5  10   1      405.11      426.95     11.76 o 
   6  10   1      159.05      154.90      8.00 o 
   7  10   1       26.23       22.99      5.38 o 
  -2  11   1       26.89       24.88      6.14 o 
   1  11   1        2.23       -0.31     10.24 o 
   2  11   1       84.18       87.90      7.86 o 
 -16   0   2      135.78      138.62      9.14 o 
 -14   0   2       10.14        7.09      4.47 o 
 -12   0   2     1029.10      898.61     20.20 o 
 -10   0   2      464.39      484.81     10.62 o 
  -8   0   2     1559.00     1613.96     17.55 o 
  -6   0   2     6468.24     6845.42     66.41 o 
  -4   0   2     2529.17     3057.88     30.21 o 
  -2   0   2    18965.55    19209.54    199.10 o 
   0   0   2     2310.96     3166.33     59.89 o 
   2   0   2     7114.37     8122.76    134.23 o 
   4   0   2     1447.29     1776.76     34.43 o 
   6   0   2      614.78      495.00      6.66 o 
   8   0   2      239.95      191.44      8.48 o 
  10   0   2     2208.94     2136.83     28.50 o 
  12   0   2     1887.23     1873.72     28.52 o 
  14   0   2       75.27       76.56      8.08 o 
  16   0   2      145.19      143.22      7.68 o 
 -16   1   2      143.47      155.84      6.20 o 
 -15   1   2       35.07       39.33      3.88 o 
 -14   1   2      181.30      226.33      7.30 o 
 -13   1   2       26.82       14.76      3.13 o 
 -12   1   2      210.26      199.52      8.30 o 
 -11   1   2        8.16        7.31      2.36 o 
 -10   1   2     1497.16     1326.61     16.76 o 
  -9   1   2      176.90      199.17      3.76 o 
  -8   1   2     2775.19     2698.92     21.16 o 
  -7   1   2       11.04        7.39      1.18 o 
  -6   1   2     2139.41     2174.52     18.06 o 
  -5   1   2      127.55      154.20      2.29 o 
  -4   1   2     1602.67     1665.01     14.02 o 
  -3   1   2      849.26     1021.93      8.96 o 
  -2   1   2     4451.87     4797.88     38.32 o 
  -1   1   2      238.97      201.56      4.65 o 
   0   1   2    12501.39    13320.03     92.39 o 
   1   1   2        2.13       -0.42      0.42 o 
   2   1   2     9889.96     9543.84     67.08 o 
   3   1   2      373.94      374.43      4.02 o 
   4   1   2     2823.48     2629.83     20.03 o 
   5   1   2     1732.73     1851.48     14.57 o 
   6   1   2      913.74      964.96      8.00 o 
   7   1   2      408.40      424.83      4.35 o 
   8   1   2     1357.84     1392.04     11.06 o 
   9   1   2       81.46       88.22      2.51 o 
  10   1   2      723.91      675.99      8.30 o 
  11   1   2      191.05      162.21      4.74 o 
  12   1   2     2083.95     1947.98     22.85 o 
  13   1   2      234.91      207.36      6.04 o 
  14   1   2       63.54       67.17      3.75 o 
  15   1   2        1.15        3.16      2.78 o 
  16   1   2      302.36      331.65      7.70 o 
 -16   2   2      387.76      399.79     12.45 o 
 -15   2   2        6.11       10.40      4.23 o 
 -14   2   2      144.31      142.42      5.42 o 
 -13   2   2       42.38       44.39      3.38 o 
 -12   2   2      174.60      155.60      4.66 o 
 -11   2   2      165.59      163.96      4.81 o 
 -10   2   2     1291.72     1248.09     12.17 o 
  -9   2   2       69.44       55.65      2.12 o 
  -8   2   2     3742.89     3971.05     28.96 o 
  -7   2   2     1102.81     1128.24     10.08 o 
  -6   2   2     2106.48     2231.84     18.11 o 
  -5   2   2     2118.17     2482.61     20.98 o 
  -4   2   2     5182.16     4559.88     37.34 o 
  -3   2   2      811.63      951.87      7.57 o 
  -2   2   2     7704.06     6539.19     45.37 o 
  -1   2   2      364.42      304.17      2.56 o 
   0   2   2     4781.89     5772.36     32.31 o 
   1   2   2     3404.84     3626.24     22.75 o 
   2   2   2    26184.10    28504.25    189.68 o 
   3   2   2    15578.34    16978.55    117.92 o 
   4   2   2     8885.56     8759.08     58.90 o 
   5   2   2     1698.69     1666.94     14.05 o 
   6   2   2     1309.86     1069.95      9.59 o 
   7   2   2      561.61      604.36      6.49 o 
   8   2   2      367.92      378.32      5.06 o 
   9   2   2      226.08      244.08      4.21 o 
  10   2   2     1178.61     1196.92     11.60 o 
  11   2   2        1.96       -1.77      2.56 o 
  12   2   2       46.53       51.56      4.12 o 
  13   2   2       23.92       28.97      4.26 o 
  14   2   2      428.95      441.36     10.71 o 
  15   2   2      222.95      201.05      7.99 o 
  16   2   2       61.63       62.56      6.88 o 
 -16   3   2        0.82        0.30      4.74 o 
 -15   3   2       35.10       27.10      4.73 o 
 -14   3   2      326.25      330.88      9.51 o 
 -13   3   2        2.83        4.71      3.24 o 
 -12   3   2      244.20      274.47      7.08 o 
 -11   3   2       49.39       43.93      2.83 o 
 -10   3   2      348.30      309.79      5.31 o 
  -9   3   2      692.72      675.10      7.65 o 
  -8   3   2     1646.99     1647.63     15.46 o 
  -7   3   2      206.65      237.41      4.38 o 
  -6   3   2     7211.68     7503.42     64.00 o 
  -5   3   2     1430.70     1565.28     23.29 o 
  -4   3   2     2045.10     1925.76     17.01 o 
  -3   3   2     1318.32     1415.63      9.16 o 
  -2   3   2     4440.06     4353.90     25.74 o 
  -1   3   2        2.60        2.36      0.57 o 
   0   3   2     4898.37     4609.05     26.08 o 
   1   3   2     2988.01     3342.05     20.61 o 
   2   3   2    13243.69    13502.13     86.19 o 
   3   3   2       98.94      159.86      4.90 o 
   4   3   2     6665.25     6221.28     40.46 o 
   5   3   2      483.97      525.93      5.60 o 
   6   3   2     3929.53     4006.87     32.02 o 
   7   3   2      274.51      290.36      4.74 o 
   8   3   2      944.23      938.38     10.23 o 
   9   3   2      163.00      175.30      3.77 o 
  10   3   2      173.47      182.97      4.52 o 
  11   3   2        2.27        0.36      2.09 o 
  12   3   2      175.46      180.66      6.03 o 
  13   3   2      130.31      118.82      5.86 o 
  14   3   2       71.39       79.79      5.50 o 
  15   3   2        0.14       -2.32      3.82 o 
  16   3   2      106.73      110.31      8.88 o 
 -15   4   2       12.43        5.57      5.51 o 
 -14   4   2       25.16       32.17      5.05 o 
 -13   4   2       39.27       30.84      4.64 o 
 -12   4   2      629.79      597.69      9.99 o 
 -11   4   2       43.95       42.88      5.24 o 
 -10   4   2     1400.61     1432.66     16.72 o 
  -9   4   2       94.46       93.19      3.79 o 
  -8   4   2     2997.82     2990.31     27.69 o 
  -7   4   2      423.07      383.25     11.38 o 
  -6   4   2      179.23      167.86      3.74 o 
  -5   4   2      323.96      402.82      5.27 o 
  -4   4   2     2382.23     2090.74     15.35 o 
  -3   4   2      259.27      277.10      5.00 o 
  -2   4   2     1254.97     1092.47      7.20 o 
  -1   4   2      265.70      298.76      2.78 o 
   0   4   2     5305.89     5444.98     29.88 o 
   1   4   2     2243.64     2455.87     19.60 o 
   2   4   2     5733.46     5862.99     38.40 o 
   3   4   2       60.01       67.58      1.88 o 
   4   4   2    15689.62    16775.34    111.34 o 
   5   4   2     1606.65     1788.80     17.73 o 
   6   4   2     1414.96     1341.41     12.42 o 
   7   4   2      774.49      783.93      9.03 o 
   8   4   2      808.12      812.97      9.55 o 
   9   4   2      522.12      524.02      8.53 o 
  10   4   2      980.23      984.09     13.03 o 
  11   4   2       32.27       29.98      3.21 o 
  12   4   2      188.35      202.07      6.12 o 
  13   4   2       64.12       62.69      5.44 o 
  14   4   2      378.61      397.89     13.05 o 
  15   4   2        5.56        2.48      4.77 o 
 -14   5   2      110.07      102.46      7.70 o 
 -13   5   2       16.57       16.31      3.98 o 
 -12   5   2      310.88      313.56      8.17 o 
 -11   5   2      267.69      254.25      6.63 o 
 -10   5   2     2026.69     2054.77     22.88 o 
  -9   5   2        6.03        8.90      2.59 o 
  -8   5   2      253.66      236.35      7.54 o 
  -7   5   2      506.56      485.64      7.38 o 
  -6   5   2       39.77       40.14      2.61 o 
  -5   5   2      357.27      341.86     12.66 o 
  -4   5   2     3171.16     3259.45     21.44 o 
  -3   5   2       10.03       18.87      1.04 o 
  -2   5   2     1407.16     1399.47      9.21 o 
  -1   5   2        0.85        1.35      0.79 o 
   0   5   2     4581.18     4552.10     25.95 o 
   1   5   2      210.37      222.53      2.88 o 
   2   5   2      646.03      539.68      5.17 o 
   3   5   2     1187.85     1193.11      8.66 o 
   4   5   2     1619.54     1601.55     12.70 o 
   5   5   2        0.38       -1.19      1.30 o 
   6   5   2     2416.42     2509.69     21.29 o 
   7   5   2      487.92      515.62      9.78 o 
   8   5   2      785.66      788.14     11.07 o 
   9   5   2      140.49      120.10      4.50 o 
  10   5   2       49.63       45.53      3.47 o 
  11   5   2       82.82       81.32      4.32 o 
  12   5   2      542.74      558.12     14.26 o 
  13   5   2       31.25       27.60      3.92 o 
  14   5   2       57.11       57.03      6.88 o 
 -14   6   2       24.25       18.99      7.32 o 
 -13   6   2       39.16       44.45      4.68 o 
 -12   6   2       46.42       63.20      4.93 o 
 -11   6   2      244.35      221.94      8.61 o 
 -10   6   2      385.41      405.27      9.19 o 
  -9   6   2      293.56      277.00      7.38 o 
  -8   6   2      707.93      722.22     11.91 o 
  -7   6   2       54.48       49.16      3.36 o 
  -6   6   2      304.62      305.50      6.32 o 
  -5   6   2      757.09      704.72      8.14 o 
  -4   6   2     2203.16     2165.90     18.40 o 
  -3   6   2      104.93      116.23      3.55 o 
  -2   6   2     1367.23     1314.41      9.37 o 
  -1   6   2      478.29      473.01      4.51 o 
   0   6   2      415.82      391.25      3.86 o 
   1   6   2      286.74      260.16      5.13 o 
   2   6   2      289.55      319.16      4.03 o 
   3   6   2     1052.08     1156.76      9.67 o 
   4   6   2     1477.14     1426.89     12.13 o 
   5   6   2       41.59       36.15      2.30 o 
   6   6   2      578.10      514.84      8.80 o 
   7   6   2      867.01      882.70     11.32 o 
   8   6   2      120.51       97.01      4.23 o 
   9   6   2      106.28      115.74      7.43 o 
  10   6   2     1061.99     1078.21     14.81 o 
  11   6   2      146.82      143.75      5.67 o 
  12   6   2       61.63       63.91      4.57 o 
  13   6   2       35.28       37.15      4.34 o 
  14   6   2      131.31      152.86      9.19 o 
 -12   7   2      140.73      139.15      7.39 o 
 -11   7   2       35.72       27.74      4.35 o 
 -10   7   2       35.52       35.52      4.21 o 
  -9   7   2       91.85       92.28      5.16 o 
  -8   7   2       67.70       67.56      4.49 o 
  -7   7   2      158.53      139.92      6.56 o 
  -6   7   2     2443.72     2394.70     25.85 o 
  -5   7   2       76.86       78.37      5.93 o 
  -4   7   2      821.05      822.07     10.29 o 
  -3   7   2       19.51       13.51      1.59 o 
  -2   7   2       13.04       12.45      1.39 o 
  -1   7   2      329.81      337.38      3.88 o 
   0   7   2     3179.42     3237.57     19.11 o 
   1   7   2      193.09      204.16      3.28 o 
   2   7   2      982.51      914.20      8.42 o 
   3   7   2      298.77      318.30      7.93 o 
   4   7   2      888.94      933.63     10.35 o 
   5   7   2        9.92        9.52      2.08 o 
   6   7   2      558.67      578.94      8.29 o 
   7   7   2      199.41      184.98      6.42 o 
   8   7   2      448.13      472.71      9.03 o 
   9   7   2       43.09       36.38      3.76 o 
  10   7   2       73.36       65.59      4.51 o 
  11   7   2       15.00        6.09      3.47 o 
  12   7   2       73.05       69.02      5.03 o 
 -11   8   2       22.02       16.06      4.35 o 
 -10   8   2       15.60       10.71      3.98 o 
  -9   8   2       92.89       96.69      5.64 o 
  -8   8   2       63.11       64.36      4.87 o 
  -7   8   2        4.41        2.03      3.14 o 
  -6   8   2      475.11      459.41      9.73 o 
  -5   8   2      331.22      308.92      7.80 o 
  -4   8   2      762.11      803.75     15.22 o 
  -3   8   2       88.02       99.87      3.98 o 
  -2   8   2     1435.06     1411.89     14.76 o 
  -1   8   2      745.14      750.06      8.38 o 
   0   8   2      515.98      486.85      6.50 o 
   1   8   2      163.60      156.81      4.96 o 
   2   8   2     1267.87     1263.20     12.61 o 
   3   8   2        5.94       10.99      2.32 o 
   4   8   2      162.48      159.38      4.55 o 
   5   8   2       29.68       25.43      3.15 o 
   6   8   2      471.71      509.24      9.36 o 
   7   8   2        1.27        0.74      2.85 o 
   8   8   2       68.05       72.07      4.47 o 
   9   8   2      101.90       89.91      5.62 o 
  10   8   2      269.68      263.70      8.68 o 
  11   8   2        0.08       -3.74      3.74 o 
  -9   9   2        2.93       -2.28      3.84 o 
  -8   9   2      339.00      355.16      9.62 o 
  -7   9   2       41.59       30.23      4.32 o 
  -6   9   2      184.09      216.87     12.86 o 
  -5   9   2       80.50       78.61      6.42 o 
  -4   9   2      126.98      130.03      6.56 o 
  -3   9   2        9.65       14.46      3.58 o 
  -2   9   2     1131.02     1144.35     16.90 o 
  -1   9   2       87.98      105.20      6.73 o 
   0   9   2      403.90      421.67      6.72 o 
   1   9   2      219.71      219.94      5.34 o 
   2   9   2      511.54      509.58      9.90 o 
   3   9   2       24.66       27.65      3.44 o 
   4   9   2       10.59       13.51      3.19 o 
   5   9   2       13.67       11.24      3.57 o 
   6   9   2       16.88       26.10      4.80 o 
   7   9   2      216.81      213.28      8.62 o 
   8   9   2      557.94      579.96     13.76 o 
   9   9   2       29.62       30.89      4.67 o 
  -7  10   2      204.70      198.69      9.04 o 
  -6  10   2      411.79      418.36     11.83 o 
  -5  10   2        2.98       -1.53      5.03 o 
  -4  10   2      118.26      124.37      6.26 o 
  -3  10   2      156.80      168.62      6.97 o 
  -2  10   2      363.41      357.57      9.21 o 
  -1  10   2       26.16       28.57      4.17 o 
   0  10   2      429.18      461.81     10.24 o 
   1  10   2       15.04       11.23      5.04 o 
   2  10   2      213.46      231.92      8.58 o 
   3  10   2        6.27       -1.53      4.10 o 
   4  10   2      322.46      322.45     12.39 o 
   5  10   2      239.13      241.36      9.41 o 
   6  10   2       45.98       50.99      6.00 o 
   7  10   2       17.37       17.09      5.39 o 
  -1  11   2       31.80       23.11     10.54 o 
   1  11   2        4.89       18.88     11.22 o 
 -15   0   3      418.87      406.46     13.79 o 
 -13   0   3       10.60       -1.11      8.18 o 
 -11   0   3     2446.90     2516.00     43.82 o 
  -9   0   3        0.71       -1.56      3.60 o 
  -7   0   3     5477.76     4821.81     53.03 o 
  -5   0   3      528.88      369.07      4.82 o 
  -3   0   3    59429.44    60159.58    535.23 o 
  -1   0   3    28931.55    29096.82    269.71 o 
   1   0   3      141.96      189.06      7.10 o 
   3   0   3     5144.05     4892.86     48.81 o 
   5   0   3     5982.21     6133.23     60.23 o 
   7   0   3       47.88       23.00      1.73 o 
   9   0   3     2606.09     2473.31     27.90 o 
  11   0   3     1257.62     1360.58     19.71 o 
  13   0   3      818.55      885.65     16.93 o 
  15   0   3       34.50       30.78      4.83 o 
 -16   1   3       19.63       20.10      3.73 o 
 -15   1   3       45.89       44.41      4.32 o 
 -14   1   3      401.79      403.43      9.42 o 
 -13   1   3      317.01      304.64      7.83 o 
 -12   1   3        5.98        7.72      2.72 o 
 -11   1   3      272.86      235.03      5.86 o 
 -10   1   3      402.66      403.61      6.76 o 
  -9   1   3     5159.18     5462.74     46.25 o 
  -8   1   3      674.93      638.14      7.50 o 
  -7   1   3      385.32      398.47      4.50 o 
  -6   1   3       48.56       63.08      1.64 o 
  -5   1   3      792.26      625.50      5.63 o 
  -4   1   3     1394.94     1472.08     11.71 o 
  -3   1   3    12946.68    13810.75     97.69 o 
  -2   1   3       45.85       32.36      1.41 o 
  -1   1   3    18037.85    17443.53    140.35 o 
   0   1   3     2667.78     2787.77     20.26 o 
   1   1   3     1986.28     1720.94     12.96 o 
   2   1   3    14714.35    14385.09    112.58 o 
   3   1   3     1714.89     1878.00     13.35 o 
   4   1   3     7243.82     7694.12     53.45 o 
   5   1   3     2685.63     2770.49     19.92 o 
   6   1   3        3.04        8.93      0.93 o 
   7   1   3     3390.99     2969.19     20.79 o 
   8   1   3       46.40       60.87      2.47 o 
   9   1   3      149.23      131.17      2.79 o 
  10   1   3      851.78      874.05     10.51 o 
  11   1   3     2248.28     2300.39     24.22 o 
  12   1   3      188.58      185.67      5.18 o 
  13   1   3      219.31      222.91      5.80 o 
  14   1   3       87.36       81.19      5.29 o 
  15   1   3      117.97      109.48      4.65 o 
  16   1   3        0.71       -3.54      3.74 o 
 -16   2   3       68.62       52.24      6.18 o 
 -15   2   3      363.30      375.95     10.28 o 
 -14   2   3      201.96      209.43      7.87 o 
 -13   2   3        0.84       -1.55      2.39 o 
 -12   2   3      116.04      114.71      4.72 o 
 -11   2   3      588.72      589.51     10.97 o 
 -10   2   3       65.69       71.36      2.64 o 
  -9   2   3       30.25       40.39      2.03 o 
  -8   2   3       43.52       53.98      2.09 o 
  -7   2   3     6701.69     6551.24     48.76 o 
  -6   2   3     1500.99     1389.88     11.66 o 
  -5   2   3      147.89       87.16      1.84 o 
  -4   2   3     1680.50     1798.10     15.07 o 
  -3   2   3      477.32      584.55      5.34 o 
  -2   2   3     1136.33     1056.73      8.02 o 
  -1   2   3       14.76       13.42      0.55 o 
   0   2   3      538.97      625.38      4.45 o 
   1   2   3      151.12       51.34      1.01 o 
   2   2   3     1021.61     1189.35     10.15 o 
   3   2   3    22307.14    21832.77    148.03 o 
   4   2   3      381.18      446.26      4.54 o 
   5   2   3     6700.79     7037.24     50.58 o 
   6   2   3      780.24      908.08      7.89 o 
   7   2   3     2126.88     1909.72     15.96 o 
   8   2   3      121.06      127.08      3.03 o 
   9   2   3      406.76      336.09      5.00 o 
  10   2   3       46.13       45.75      2.58 o 
  11   2   3     1400.52     1432.12     20.42 o 
  12   2   3      333.14      329.13      8.61 o 
  13   2   3     1060.55     1037.81     17.09 o 
  14   2   3       56.17       58.21      4.94 o 
  15   2   3      270.13      258.43      8.84 o 
  16   2   3        9.70        4.19      5.48 o 
 -16   3   3        7.89       12.44      6.14 o 
 -15   3   3      144.47      129.10     10.05 o 
 -14   3   3       19.28       15.36      4.06 o 
 -13   3   3      419.92      434.44      9.32 o 
 -12   3   3        2.65        2.69      2.83 o 
 -11   3   3      135.68      128.15      3.84 o 
 -10   3   3       28.90       21.33      2.09 o 
  -9   3   3     3367.13     3351.47     28.35 o 
  -8   3   3       11.24       17.71      2.05 o 
  -7   3   3       86.09       84.43      2.84 o 
  -6   3   3      208.22      231.45      7.29 o 
  -5   3   3     7106.18     7400.25     62.90 o 
  -4   3   3      789.09      857.03      7.47 o 
  -3   3   3     1841.71     2082.28     14.45 o 
  -2   3   3      260.76      233.75      2.13 o 
  -1   3   3       40.79       61.70      1.10 o 
   0   3   3     5334.24     5966.01     33.52 o 
   1   3   3       79.03       37.06      1.72 o 
   2   3   3     1243.29     1361.77      9.48 o 
   3   3   3     3703.26     3455.35     24.10 o 
   4   3   3      101.22      120.77      2.68 o 
   5   3   3     5753.04     5862.86     41.66 o 
   6   3   3      340.30      370.23      5.24 o 
   7   3   3     1515.19     1478.88     14.17 o 
   8   3   3      278.05      273.82      4.86 o 
   9   3   3      478.57      459.62      6.10 o 
  10   3   3      340.00      300.21      5.34 o 
  11   3   3        4.81        3.04      2.16 o 
  12   3   3        2.52        1.05      3.05 o 
  13   3   3      552.26      595.98     14.13 o 
  14   3   3      175.63      173.15      7.30 o 
  15   3   3      237.66      238.41      8.77 o 
 -15   4   3      137.15      138.29      9.17 o 
 -14   4   3        3.75        2.88      4.99 o 
 -13   4   3       82.08       83.52      6.84 o 
 -12   4   3        3.05        0.13      2.69 o 
 -11   4   3     2612.01     2568.20     27.20 o 
 -10   4   3      129.19      111.80      6.01 o 
  -9   4   3      135.62      164.87      4.48 o 
  -8   4   3       10.28       15.72      2.35 o 
  -7   4   3     1318.35     1224.47     14.32 o 
  -6   4   3        8.74       19.93      2.26 o 
  -5   4   3       99.81       70.47      2.14 o 
  -4   4   3      529.13      558.58      5.66 o 
  -3   4   3     2498.13     2520.09     15.58 o 
  -2   4   3      859.39      904.79      6.36 o 
  -1   4   3     2010.20     2207.30     13.83 o 
   0   4   3      699.96      639.25      4.89 o 
   1   4   3     3139.63     3030.55     19.02 o 
   2   4   3       73.29       79.80      1.84 o 
   3   4   3     2570.39     2531.56     19.21 o 
   4   4   3     5333.50     5854.20     44.51 o 
   5   4   3     7316.68     7512.59     53.18 o 
   6   4   3      161.46      157.38      3.79 o 
   7   4   3      558.98      502.59      7.36 o 
   8   4   3      542.98      526.63      7.27 o 
   9   4   3      501.39      485.65      7.68 o 
  10   4   3       73.18       60.30      3.64 o 
  11   4   3      334.98      365.96      7.58 o 
  12   4   3      201.47      199.79      6.12 o 
  13   4   3       74.47       57.46      6.98 o 
  14   4   3       27.47       27.70      5.98 o 
  15   4   3      124.76      134.12      7.94 o 
 -14   5   3        0.80       -2.22      5.10 o 
 -13   5   3      651.82      680.15     12.61 o 
 -12   5   3        2.17        0.58      3.26 o 
 -11   5   3        1.19       -0.61      3.05 o 
 -10   5   3      678.71      599.71     12.43 o 
  -9   5   3     1108.68     1118.48     15.15 o 
  -8   5   3       77.05       79.18      5.40 o 
  -7   5   3      196.55      187.55      5.53 o 
  -6   5   3      409.30      445.63      7.30 o 
  -5   5   3     3653.40     3529.52     34.21 o 
  -4   5   3       87.68      104.83      3.10 o 
  -3   5   3     1016.51     1054.23      8.82 o 
  -2   5   3      241.29      213.12      2.61 o 
  -1   5   3     2667.68     2561.08     15.92 o 
   0   5   3       59.87       75.50      1.99 o 
   1   5   3     3373.39     3311.71     21.38 o 
   2   5   3     1307.62     1450.70     10.12 o 
   3   5   3     2177.75     2177.30     16.43 o 
   4   5   3       46.01       42.27      2.47 o 
   5   5   3     2473.08     2674.67     23.56 o 
   6   5   3     1987.15     1970.02     17.44 o 
   7   5   3     3245.25     3297.29     27.33 o 
   8   5   3       33.84       34.79      3.03 o 
   9   5   3     2127.93     2018.37     22.38 o 
  10   5   3        0.08       -1.44      2.58 o 
  11   5   3      649.05      639.56     12.30 o 
  12   5   3        1.56        3.85      3.17 o 
  13   5   3      357.88      341.35      8.29 o 
  14   5   3        0.43       -2.03      4.86 o 
 -13   6   3       53.65       59.75      5.14 o 
 -12   6   3      115.33       99.75      5.67 o 
 -11   6   3      712.12      776.27     19.45 o 
 -10   6   3       42.35       50.46      4.36 o 
  -9   6   3       44.24       40.79      3.84 o 
  -8   6   3        5.69        3.35      2.72 o 
  -7   6   3     1719.96     1729.81     24.70 o 
  -6   6   3       86.12       82.23      4.54 o 
  -5   6   3       99.30       87.80      3.69 o 
  -4   6   3      199.00      225.44      3.96 o 
  -3   6   3     4365.05     4355.65     28.11 o 
  -2   6   3        4.02        7.80      1.29 o 
  -1   6   3      377.37      395.49      4.17 o 
   0   6   3      382.19      421.45      4.15 o 
   1   6   3      493.88      433.69      4.84 o 
   2   6   3        5.85       14.01      1.33 o 
   3   6   3     1063.92      996.94      9.59 o 
   4   6   3      107.35      103.46      2.85 o 
   5   6   3     3248.63     3262.76     27.01 o 
   6   6   3     4668.79     4789.49     46.32 o 
   7   6   3        3.23        4.07      2.36 o 
   8   6   3       60.50       62.98      3.77 o 
   9   6   3     1055.42     1015.28     14.01 o 
  10   6   3        3.02        1.98      2.95 o 
  11   6   3       58.10       50.84      4.19 o 
  12   6   3       51.04       53.84      4.44 o 
  13   6   3      150.35      166.92      6.44 o 
 -12   7   3      336.47      315.12     10.92 o 
 -11   7   3      249.40      233.21      7.97 o 
 -10   7   3       68.47       70.40      5.28 o 
  -9   7   3      665.16      636.11     11.90 o 
  -8   7   3        2.63        2.91      3.08 o 
  -7   7   3       93.46       83.07      4.53 o 
  -6   7   3        0.93        0.20      2.39 o 
  -5   7   3     3081.32     3052.97     31.38 o 
  -4   7   3      396.09      383.91      7.12 o 
  -3   7   3      858.32      817.65     10.98 o 
  -2   7   3      472.50      506.20      6.18 o 
  -1   7   3     1694.92     1673.10     13.95 o 
   0   7   3      240.40      235.95      4.07 o 
   1   7   3      323.94      284.13      4.36 o 
   2   7   3        0.09        1.20      1.46 o 
   3   7   3     1103.91     1083.93     12.12 o 
   4   7   3        6.89        1.69      1.67 o 
   5   7   3      105.16      108.84      3.68 o 
   6   7   3      113.38       96.43      3.95 o 
   7   7   3     1548.50     1521.80     18.48 o 
   8   7   3      625.36      634.12     11.17 o 
   9   7   3       17.51       21.46      3.41 o 
  10   7   3        7.19        2.96      3.18 o 
  11   7   3       64.73       64.49      4.85 o 
  12   7   3       11.90       11.07      3.87 o 
 -11   8   3       52.31       61.14      6.21 o 
 -10   8   3       38.37       34.32      4.79 o 
  -9   8   3      127.82      131.38      6.21 o 
  -8   8   3        1.90        1.14      3.27 o 
  -7   8   3      525.86      506.60     11.96 o 
  -6   8   3        0.87       -1.41      2.99 o 
  -5   8   3      170.90      148.17      5.77 o 
  -4   8   3      359.42      362.29      9.89 o 
  -3   8   3     1888.73     1841.58     22.73 o 
  -2   8   3      984.61     1023.93     13.04 o 
  -1   8   3       55.61       55.05      2.68 o 
   0   8   3      324.77      317.57      5.24 o 
   1   8   3        6.68        8.89      2.09 o 
   2   8   3       46.20       39.73      2.64 o 
   3   8   3      591.07      553.15      8.71 o 
   4   8   3       21.56       10.19      3.13 o 
   5   8   3      606.44      578.13      9.95 o 
   6   8   3       11.68        7.60      2.97 o 
   7   8   3      225.23      233.07      6.71 o 
   8   8   3      471.26      426.94     10.52 o 
   9   8   3      199.40      211.39      7.57 o 
  10   8   3       11.61       15.16      4.03 o 
  11   8   3      197.79      222.49      8.41 o 
  -9   9   3      237.03      235.23      8.44 o 
  -8   9   3      137.23      139.92      6.64 o 
  -7   9   3      114.87      110.36      5.87 o 
  -6   9   3      168.96      160.75      7.52 o 
  -5   9   3       25.94       29.03      4.70 o 
  -4   9   3       16.32       12.08      4.12 o 
  -3   9   3      199.77      193.00      6.90 o 
  -2   9   3       23.14       21.49      3.28 o 
  -1   9   3      618.28      634.04      9.68 o 
   0   9   3       65.97       64.06      3.26 o 
   1   9   3       56.79       50.76      3.34 o 
   2   9   3      635.47      674.91     10.95 o 
   3   9   3       24.98       24.02      3.43 o 
   4   9   3       38.63       39.84      3.88 o 
   5   9   3      517.08      545.07     11.20 o 
   6   9   3       83.32       85.40      5.45 o 
   7   9   3      384.41      417.57     10.35 o 
   8   9   3       85.20       76.65      6.45 o 
   9   9   3       41.02       51.15      6.11 o 
  -7  10   3       38.73       38.36      8.70 o 
  -6  10   3       50.69       58.50      6.25 o 
  -5  10   3      200.51      213.54     11.17 o 
  -4  10   3       19.38       13.92      4.10 o 
  -3  10   3      574.32      608.63     12.30 o 
  -2  10   3        1.16        1.98      3.56 o 
  -1  10   3      119.21       92.88      5.40 o 
   0  10   3      141.72      114.49      5.22 o 
   1  10   3      439.95      497.03     11.30 o 
   2  10   3       18.27       27.61      3.82 o 
   3  10   3       75.92       62.41      5.75 o 
   4  10   3        6.10        5.85      4.48 o 
   5  10   3       64.69       60.32      6.07 o 
   6  10   3       65.99       69.89      7.15 o 
 -16   0   4        1.34        0.46      5.10 o 
 -14   0   4      828.67      953.08     44.22 o 
 -12   0   4      254.99      229.91      9.57 o 
 -10   0   4     1683.89     1577.02     24.31 o 
  -8   0   4      473.15      520.47     11.35 o 
  -6   0   4     5863.96     6189.10     65.03 o 
  -4   0   4      449.92      577.20      6.67 o 
  -2   0   4       23.52       17.31      1.14 o 
   0   0   4      327.15      423.05      4.10 o 
   2   0   4    21028.68    21850.38    224.37 o 
   4   0   4     2697.81     2906.77     33.65 o 
   6   0   4      319.63      352.40     15.25 o 
   8   0   4      179.67      167.57      4.02 o 
  10   0   4     3471.26     3446.33     41.88 o 
  12   0   4       78.02       88.85      5.20 o 
  14   0   4       25.66       31.15      5.12 o 
  16   0   4      293.60      324.93     12.40 o 
 -16   1   4      425.64      437.34     10.49 o 
 -15   1   4      130.82      116.49      7.25 o 
 -14   1   4      194.71      188.15      6.85 o 
 -13   1   4       69.70       61.79      4.21 o 
 -12   1   4       15.36       12.24      2.84 o 
 -11   1   4      471.73      417.39      7.72 o 
 -10   1   4        5.39        8.52      2.02 o 
  -9   1   4      440.08      459.58      6.32 o 
  -8   1   4     4754.65     4437.29     37.77 o 
  -7   1   4      158.35      193.46      3.05 o 
  -6   1   4      316.13      368.84      4.49 o 
  -5   1   4      312.26      278.59      3.09 o 
  -4   1   4    18732.32    18981.54    119.47 o 
  -3   1   4       52.10       59.91      1.11 o 
  -2   1   4     1110.95     1455.58      9.64 o 
  -1   1   4     2974.19     3325.46     24.34 o 
   0   1   4     8114.97     8637.79     56.02 o 
   1   1   4    12763.23    13865.12     97.53 o 
   2   1   4      200.30      222.79      3.01 o 
   3   1   4       23.92        6.63      0.71 o 
   4   1   4     9087.64     8006.53     55.55 o 
   5   1   4       65.72      105.75      2.21 o 
   6   1   4     2223.16     2051.30     14.80 o 
   7   1   4      639.40      682.83     10.09 o 
   8   1   4     2284.49     2420.64     18.60 o 
   9   1   4       21.98       22.11      1.59 o 
  10   1   4      146.36      138.25      3.92 o 
  11   1   4       32.26       34.44      2.51 o 
  12   1   4     1253.01     1227.62     14.65 o 
  13   1   4       16.47       12.50      2.68 o 
  14   1   4       76.45       65.54      6.33 o 
  15   1   4       35.03       25.64      4.38 o 
  16   1   4      122.67      115.67      8.35 o 
 -16   2   4      144.93      150.51      8.12 o 
 -15   2   4        7.49       11.31      4.34 o 
 -14   2   4       35.24       45.99      3.70 o 
 -13   2   4        4.22        4.25      2.71 o 
 -12   2   4      141.22      136.40      6.55 o 
 -11   2   4       10.49       15.40      2.42 o 
 -10   2   4     1480.94     1400.09     15.32 o 
  -9   2   4      153.02      168.67      3.63 o 
  -8   2   4       57.32       57.44      2.11 o 
  -7   2   4     1079.07     1113.86      9.95 o 
  -6   2   4     9758.65    10551.32     72.65 o 
  -5   2   4        3.22        0.84      0.53 o 
  -4   2   4     1260.77     1796.87     13.94 o 
  -3   2   4      919.20     1007.62      8.27 o 
  -2   2   4     7311.77     6290.34     42.85 o 
  -1   2   4     2870.93     2740.93     20.09 o 
   0   2   4       90.95       38.38      1.12 o 
   1   2   4     1613.75     1910.73     12.49 o 
   2   2   4    11892.53    12613.88     79.81 o 
   3   2   4        8.35        2.10      0.76 o 
   4   2   4      283.65      254.43      3.11 o 
   5   2   4     1088.62     1170.41     10.97 o 
   6   2   4     4446.58     4222.66     30.35 o 
   7   2   4       53.25       53.93      2.18 o 
   8   2   4       11.06       10.94      1.50 o 
   9   2   4        1.92        0.27      1.48 o 
  10   2   4     1440.95     1462.14     14.47 o 
  11   2   4       10.46       15.04      2.60 o 
  12   2   4       19.20       11.50      3.31 o 
  13   2   4       24.02       20.21      3.81 o 
  14   2   4      860.79      870.97     15.76 o 
  15   2   4       12.10        9.20      4.23 o 
  16   2   4       57.92       64.41     14.93 o 
 -15   3   4       51.54       51.24      5.87 o 
 -14   3   4      179.60      221.05      9.10 o 
 -13   3   4      145.43      152.75      6.45 o 
 -12   3   4     1015.94     1085.72     17.12 o 
 -11   3   4      426.27      416.89      6.91 o 
 -10   3   4       95.21      100.33      3.56 o 
  -9   3   4       26.26       37.22      2.71 o 
  -8   3   4     6471.10     6361.43     50.45 o 
  -7   3   4        1.01       -0.44      1.47 o 
  -6   3   4     1186.88     1282.83     12.12 o 
  -5   3   4      692.02      693.74      7.95 o 
  -4   3   4     1739.12     1652.62     21.75 o 
  -3   3   4      166.31      201.40      2.68 o 
  -2   3   4     1352.57     1535.91     10.15 o 
  -1   3   4       80.46      104.38      1.33 o 
   0   3   4    14673.09    14626.54     82.74 o 
   1   3   4       63.58       66.10      1.76 o 
   2   3   4      899.38      988.39      7.61 o 
   3   3   4        4.89        9.08      0.86 o 
   4   3   4    10030.37     9898.33     68.56 o 
   5   3   4      491.49      546.82      6.92 o 
   6   3   4     1117.73     1181.54     11.72 o 
   7   3   4      817.98      792.34      8.95 o 
   8   3   4     1424.73     1428.69     14.15 o 
   9   3   4      104.66      127.84      3.40 o 
  10   3   4      237.64      237.48      4.87 o 
  11   3   4      134.34      127.53      4.17 o 
  12   3   4      760.69      718.53     13.36 o 
  13   3   4      150.92      139.28      7.73 o 
  14   3   4       63.98       77.92      5.45 o 
  15   3   4        9.85       11.03      4.22 o 
 -15   4   4        0.10       -0.04      5.14 o 
 -14   4   4      230.73      246.64     12.96 o 
 -13   4   4        2.14        1.64      4.43 o 
 -12   4   4       78.08       78.06      5.31 o 
 -11   4   4        9.17        6.05      2.97 o 
 -10   4   4     1185.17     1159.45     14.53 o 
  -9   4   4      154.07      167.55      5.57 o 
  -8   4   4      525.11      490.92      8.94 o 
  -7   4   4      737.22      715.19      9.77 o 
  -6   4   4     3002.83     2986.23     29.42 o 
  -5   4   4      387.98      461.49     10.12 o 
  -4   4   4      507.73      482.51      5.55 o 
  -3   4   4      774.02      855.05      6.96 o 
  -2   4   4    14633.08    14619.38     89.65 o 
  -1   4   4       24.52       28.51      1.26 o 
   0   4   4       34.68       41.79      1.34 o 
   1   4   4     1446.32     1367.15     11.17 o 
   2   4   4     2840.21     2761.63     18.80 o 
   3   4   4      437.16      451.12      6.99 o 
   4   4   4     2603.15     2916.35     23.18 o 
   5   4   4      635.47      683.14      9.05 o 
   6   4   4     3389.33     3314.59     26.83 o 
   7   4   4       29.61       31.87      2.52 o 
   8   4   4     1046.61     1064.56     12.55 o 
   9   4   4        3.55        3.93      2.16 o 
  10   4   4     1051.24      984.74     13.15 o 
  11   4   4        7.91       10.52      2.93 o 
  12   4   4      329.36      339.24      8.28 o 
  13   4   4        0.37       -1.89      4.24 o 
  14   4   4      231.31      253.01     10.85 o 
  15   4   4       10.89        7.17      4.88 o 
 -14   5   4       26.09       22.30      5.85 o 
 -13   5   4       15.03       12.08      3.94 o 
 -12   5   4      530.48      522.79     10.65 o 
 -11   5   4       30.38       34.40      4.17 o 
 -10   5   4      134.61      106.61      6.12 o 
  -9   5   4       14.88        9.77      3.13 o 
  -8   5   4     1260.77     1166.58     17.92 o 
  -7   5   4      684.92      661.75     12.02 o 
  -6   5   4       25.49       43.70      3.42 o 
  -5   5   4        5.22        1.77      1.65 o 
  -4   5   4     2015.45     2016.62     16.95 o 
  -3   5   4      149.75      139.84      2.43 o 
  -2   5   4      586.13      539.57      4.58 o 
  -1   5   4      119.36      115.21      2.40 o 
   0   5   4     9692.24    10096.29     54.26 o 
   1   5   4       37.64       29.97      1.41 o 
   2   5   4      194.42      214.98      2.94 o 
   3   5   4     1260.52     1249.68     10.88 o 
   4   5   4     4184.07     4046.70     31.86 o 
   5   5   4     1244.89     1230.21     12.77 o 
   6   5   4      112.61      130.74      5.64 o 
   7   5   4      205.68      166.54      4.06 o 
   8   5   4     1649.50     1666.60     17.93 o 
   9   5   4        4.70        7.92      2.72 o 
  10   5   4        4.74       12.01      3.88 o 
  11   5   4       89.25       77.58      4.41 o 
  12   5   4      163.11      187.53      6.27 o 
  13   5   4        1.11        1.53      3.33 o 
  14   5   4        5.92       -0.99      5.08 o 
 -13   6   4      113.86      102.83      6.03 o 
 -12   6   4        5.67        3.79      3.58 o 
 -11   6   4        0.12       -0.07      3.29 o 
 -10   6   4      620.23      574.45     11.15 o 
  -9   6   4      105.35       98.85      4.97 o 
  -8   6   4      153.29      192.87      6.87 o 
  -7   6   4       65.53       69.74      4.52 o 
  -6   6   4     2016.15     1961.14     23.82 o 
  -5   6   4     1564.63     1535.32     19.36 o 
  -4   6   4        7.08        6.49      1.64 o 
  -3   6   4      389.66      420.80      5.10 o 
  -2   6   4     4529.65     4445.03     31.22 o 
  -1   6   4      321.65      380.00      4.31 o 
   0   6   4        1.01        2.69      1.06 o 
   1   6   4     1121.11     1094.17      9.54 o 
   2   6   4     3500.32     3608.23     23.99 o 
   3   6   4      290.84      318.71      6.95 o 
   4   6   4       48.54       40.51      2.34 o 
   5   6   4      522.52      541.61      7.14 o 
   6   6   4     2467.43     2456.04     21.53 o 
   7   6   4     3180.25     3283.00     31.09 o 
   8   6   4       58.46       63.97      3.86 o 
   9   6   4      266.57      280.47      7.04 o 
  10   6   4      270.50      280.42      7.28 o 
  11   6   4       82.90       84.76      4.89 o 
  12   6   4       49.76       38.60      4.28 o 
  13   6   4       53.55       42.86      4.51 o 
 -12   7   4       50.36       68.77      6.15 o 
 -11   7   4        5.33        3.48      3.72 o 
 -10   7   4        8.28       11.96      3.69 o 
  -9   7   4       63.95       73.76      5.36 o 
  -8   7   4      676.97      677.68     12.06 o 
  -7   7   4       93.26       82.19      4.72 o 
  -6   7   4      140.09      161.27      6.75 o 
  -5   7   4      478.36      479.72      9.35 o 
  -4   7   4     1599.82     1554.36     24.25 o 
  -3   7   4       38.13       43.50      3.39 o 
  -2   7   4       38.53       37.09      2.55 o 
  -1   7   4      197.63      186.79      4.32 o 
   0   7   4      643.55      680.54      7.75 o 
   1   7   4      441.51      467.69      6.55 o 
   2   7   4        0.82       -0.71      1.66 o 
   3   7   4        8.58        6.74      2.01 o 
   4   7   4       10.75        8.85      1.99 o 
   5   7   4        3.29        1.96      2.12 o 
   6   7   4        0.48       -0.38      2.52 o 
   7   7   4        4.33        3.82      2.73 o 
   8   7   4     1054.19     1086.92     15.00 o 
   9   7   4      259.69      245.17      6.92 o 
  10   7   4      162.23      160.77      6.06 o 
  11   7   4        7.24        7.63      3.63 o 
  12   7   4      321.08      364.96      9.28 o 
 -11   8   4       11.77        4.22      4.73 o 
 -10   8   4      347.51      379.84     10.01 o 
  -9   8   4       69.63       74.65      5.29 o 
  -8   8   4        2.73        4.51      3.41 o 
  -7   8   4        1.18       -1.18      3.09 o 
  -6   8   4      241.84      255.06      7.46 o 
  -5   8   4        0.55       -0.17      3.32 o 
  -4   8   4       38.78       22.37      3.72 o 
  -3   8   4      254.79      259.21      7.13 o 
  -2   8   4     1693.69     1713.83     19.95 o 
  -1   8   4       29.93       30.53      2.51 o 
   0   8   4      347.84      356.60      5.95 o 
   1   8   4        1.25       -1.78      2.04 o 
   2   8   4      614.23      628.99      9.24 o 
   3   8   4      228.65      247.67      6.42 o 
   4   8   4       84.75      100.28      4.52 o 
   5   8   4       39.43       37.25      3.60 o 
   6   8   4      750.46      773.59     13.39 o 
   7   8   4       13.32       11.97      3.72 o 
   8   8   4       74.56       63.91      5.07 o 
   9   8   4      174.23      171.64     11.10 o 
  10   8   4      603.08      715.12     12.64 o 
  11   8   4      108.65      100.62      5.86 o 
  -9   9   4       25.99       38.06      9.74 o 
  -8   9   4      336.40      342.51     10.86 o 
  -7   9   4       19.06       13.33      4.68 o 
  -6   9   4       23.62       17.53      4.40 o 
  -5   9   4       32.39       33.86      4.77 o 
  -4   9   4     1168.27     1122.70     16.84 o 
  -3   9   4      147.76      141.59      9.31 o 
  -2   9   4        0.64       -0.89      2.55 o 
  -1   9   4       19.81       26.96      3.19 o 
   0   9   4     1036.53     1132.04     13.00 o 
   1   9   4       62.81       51.16      3.33 o 
   2   9   4       43.97       74.69      4.37 o 
   3   9   4        0.16       -2.28      2.82 o 
   4   9   4      291.32      264.01      7.22 o 
   5   9   4       35.45       38.67      4.43 o 
   6   9   4      248.98      272.01      8.38 o 
   7   9   4       55.82       59.34      5.23 o 
   8   9   4      847.28      925.54     16.24 o 
   9   9   4       54.07       44.92      5.25 o 
  -6  10   4      384.50      441.99     12.38 o 
  -5  10   4       24.09       21.19      4.46 o 
  -4  10   4        5.06        3.42      3.77 o 
  -3  10   4        4.70        7.68      3.88 o 
  -2  10   4      192.81      182.45      7.07 o 
  -1  10   4      141.71      151.30      5.79 o 
   0  10   4      114.59       95.15      4.93 o 
   1  10   4       22.07       35.16      3.96 o 
   2  10   4      416.68      486.38      9.85 o 
   3  10   4       10.95        7.82      3.58 o 
   4  10   4        5.87        6.15      3.58 o 
   5  10   4      194.14      219.13      8.11 o 
   6  10   4       74.66       93.95      8.76 o 
 -15   0   5      211.58      219.54     10.44 o 
 -13   0   5       14.38       21.14      4.60 o 
 -11   0   5      371.85      385.62     22.71 o 
  -9   0   5     1656.62     1726.20     25.50 o 
  -7   0   5      181.32      146.67      3.64 o 
  -5   0   5    12332.46    13407.94    119.37 o 
  -3   0   5     7926.88     8165.51     75.25 o 
  -1   0   5     2984.28     2942.57     26.99 o 
   1   0   5     3846.78     4519.41     42.03 o 
   3   0   5      881.66      811.79     13.51 o 
   5   0   5     2170.89     2381.55     25.00 o 
   7   0   5    14184.62    14218.15    126.25 o 
   9   0   5      102.71      117.42      3.84 o 
  11   0   5      678.52      726.68     14.59 o 
  13   0   5      343.00      350.72      9.94 o 
  15   0   5      601.15      591.73     17.08 o 
 -16   1   5       56.28       68.04      5.06 o 
 -15   1   5      362.80      376.53      9.38 o 
 -14   1   5        8.26       10.96      3.41 o 
 -13   1   5      553.70      495.39     10.14 o 
 -12   1   5      267.60      264.07      7.09 o 
 -11   1   5       44.35       50.47      3.18 o 
 -10   1   5     2637.82     2668.32     26.64 o 
  -9   1   5      476.90      544.79      7.02 o 
  -8   1   5       14.17       19.37      1.67 o 
  -7   1   5     2319.42     2407.64     20.50 o 
  -6   1   5       20.56       13.41      1.02 o 
  -5   1   5      398.69      419.69      7.08 o 
  -4   1   5      846.76      941.19      6.93 o 
  -3   1   5     3545.86     3873.80     24.22 o 
  -2   1   5     5394.55     5481.07     32.90 o 
  -1   1   5      729.83      534.46      3.74 o 
   0   1   5     4006.27     3744.09     23.71 o 
   1   1   5       34.48       24.27      0.77 o 
   2   1   5       15.97       12.35      0.63 o 
   3   1   5        1.64        8.19      1.42 o 
   4   1   5     1131.38     1190.87      9.59 o 
   5   1   5    13464.25    13505.12     91.15 o 
   6   1   5     1197.71     1247.84     10.85 o 
   7   1   5      219.75      187.34      3.12 o 
   8   1   5      203.78      195.58      3.41 o 
   9   1   5     4282.14     4169.30     34.55 o 
  10   1   5      213.33      213.37      4.81 o 
  11   1   5      119.90      142.23      5.02 o 
  12   1   5       58.76       50.11      3.60 o 
  13   1   5      814.57      829.13     17.61 o 
  14   1   5       46.27       59.76      6.60 o 
  15   1   5        1.14       -1.11      3.69 o 
  16   1   5       26.85       22.72      5.80 o 
 -16   2   5       43.28       56.99      7.25 o 
 -15   2   5      168.94      158.47      8.38 o 
 -14   2   5      127.17      125.71      5.62 o 
 -13   2   5      714.55      708.18     12.32 o 
 -12   2   5       82.48      107.53      4.69 o 
 -11   2   5      402.30      474.25      9.30 o 
 -10   2   5       59.30       65.01      2.93 o 
  -9   2   5     1722.87     1848.48     17.61 o 
  -8   2   5       28.18       22.78      2.02 o 
  -7   2   5     2621.75     2406.51     21.39 o 
  -6   2   5     1330.32     1426.23     11.13 o 
  -5   2   5    12938.40    12272.47     88.19 o 
  -4   2   5     1330.94     1492.02     12.25 o 
  -3   2   5     2772.40     3353.79     25.88 o 
  -2   2   5     1106.88     1004.18      8.34 o 
  -1   2   5       49.98       69.48      1.78 o 
   0   2   5     2706.13     2751.66     18.45 o 
   1   2   5     2665.53     2389.20     17.80 o 
   2   2   5      183.45      205.56      2.73 o 
   3   2   5    15084.25    15153.64    118.37 o 
   4   2   5      119.61      130.99      2.55 o 
   5   2   5       89.42      123.03      2.42 o 
   6   2   5      413.69      437.79      5.13 o 
   7   2   5     1611.50     1508.22     12.46 o 
   8   2   5     1082.58     1140.98     10.94 o 
   9   2   5        5.90        3.72      1.47 o 
  10   2   5      786.65      809.24     13.19 o 
  11   2   5     1260.72     1256.45     16.90 o 
  12   2   5        8.29        6.38      3.08 o 
  13   2   5       59.95       53.75      4.59 o 
  14   2   5       29.30       25.87      4.28 o 
  15   2   5      653.44      670.52     13.98 o 
  16   2   5       34.55       50.77      6.93 o 
 -15   3   5      266.18      271.18     10.33 o 
 -14   3   5        9.45        9.55      4.39 o 
 -13   3   5      127.10      112.58      6.44 o 
 -12   3   5      207.62      179.43     12.03 o 
 -11   3   5     1293.82     1327.42     17.07 o 
 -10   3   5       65.28       60.34      3.76 o 
  -9   3   5      778.58      870.15     12.10 o 
  -8   3   5      112.43      131.20      3.65 o 
  -7   3   5     3963.19     3796.96     33.33 o 
  -6   3   5       24.27       21.17      1.85 o 
  -5   3   5     1968.75     1860.77     16.38 o 
  -4   3   5      200.97      201.39      3.21 o 
  -3   3   5     1577.80     1436.53     11.39 o 
  -2   3   5      224.51      231.60      2.41 o 
  -1   3   5     1241.07     1223.42     10.53 o 
   0   3   5        5.64        1.16      0.59 o 
   1   3   5    11013.42    10846.24     68.26 o 
   2   3   5     2802.66     2830.93     20.90 o 
   3   3   5       78.29      107.68      2.13 o 
   4   3   5      858.48      927.85      9.26 o 
   5   3   5     3870.87     3693.37     28.61 o 
   6   3   5      322.55      297.93      4.13 o 
   7   3   5       25.69       21.06      1.88 o 
   8   3   5       62.91       48.63      2.21 o 
   9   3   5      440.85      459.10      6.26 o 
  10   3   5      161.90      153.32      5.41 o 
  11   3   5        3.05        3.42      2.27 o 
  12   3   5       41.54       36.67      3.95 o 
  13   3   5     1019.55     1010.60     17.18 o 
  14   3   5       27.13       25.97      4.64 o 
  15   3   5        0.98       -3.75      3.75 o 
 -15   4   5      137.20      143.40      9.14 o 
 -14   4   5        5.63       11.18      4.65 o 
 -13   4   5      619.94      640.55     22.10 o 
 -12   4   5        8.47        9.11      3.50 o 
 -11   4   5      799.57      814.78     14.81 o 
 -10   4   5      261.31      266.95      8.92 o 
  -9   4   5      308.12      298.08      7.94 o 
  -8   4   5       13.20       17.93      3.07 o 
  -7   4   5       30.38       49.48      5.45 o 
  -6   4   5      109.27      131.58      3.71 o 
  -5   4   5      788.77      685.65      9.83 o 
  -4   4   5      362.91      363.19      4.71 o 
  -3   4   5     1934.45     1964.29     16.45 o 
  -2   4   5        6.92        3.30      0.72 o 
  -1   4   5     8276.73     8267.25     47.57 o 
   0   4   5      461.77      547.73      4.45 o 
   1   4   5        1.70        1.37      0.72 o 
   2   4   5      576.97      581.97      5.25 o 
   3   4   5     2940.89     2548.51     18.50 o 
   4   4   5     1051.83     1131.40     11.22 o 
   5   4   5      223.66      235.52      4.11 o 
   6   4   5      169.07      151.36      3.98 o 
   7   4   5     2028.46     1897.32     17.94 o 
   8   4   5       25.31       20.05      2.17 o 
   9   4   5      142.34      127.08      5.75 o 
  10   4   5       49.58       39.27      3.32 o 
  11   4   5      731.03      747.68     11.38 o 
  12   4   5       58.03       58.25      4.16 o 
  13   4   5        0.14        0.04      4.53 o 
  14   4   5       59.79       49.38      6.26 o 
  15   4   5      114.84      104.60      8.60 o 
 -14   5   5       39.72       21.64      9.32 o 
 -13   5   5      334.01      340.13      9.02 o 
 -12   5   5        4.77        3.24      3.37 o 
 -11   5   5      901.23      924.93     15.14 o 
 -10   5   5       68.18       91.33      5.65 o 
  -9   5   5       67.71       73.36      4.91 o 
  -8   5   5      236.46      255.60      7.66 o 
  -7   5   5     1591.97     1457.39     20.75 o 
  -6   5   5       85.82       67.80      3.78 o 
  -5   5   5     1784.94     1830.20     20.22 o 
  -4   5   5      203.15      203.65      4.43 o 
  -3   5   5     5880.98     5893.86     44.71 o 
  -2   5   5       92.39       99.67      2.40 o 
  -1   5   5      265.24      238.28      2.72 o 
   0   5   5      607.91      617.43      6.90 o 
   1   5   5     2871.73     2799.04     23.30 o 
   2   5   5     1244.23     1241.04      9.35 o 
   3   5   5        6.39        2.98      1.13 o 
   4   5   5       11.68       16.74      1.54 o 
   5   5   5     1043.29      981.41     12.74 o 
   6   5   5     1370.50     1368.87     13.26 o 
   7   5   5      157.63      171.84      4.15 o 
   8   5   5       36.14       37.63      3.03 o 
   9   5   5     1778.04     1725.23     20.03 o 
  10   5   5       53.81       43.52      3.77 o 
  11   5   5       43.85       52.32      4.11 o 
  12   5   5       95.13       87.12      4.86 o 
  13   5   5       41.67       38.74      4.25 o 
  14   5   5      104.86      104.27      8.25 o 
 -13   6   5      329.00      291.67      9.82 o 
 -12   6   5       48.42       72.18      5.22 o 
 -11   6   5      314.75      318.91      8.58 o 
 -10   6   5       55.58       64.49      4.67 o 
  -9   6   5      286.06      281.27      8.71 o 
  -8   6   5        0.42       -1.83      3.04 o 
  -7   6   5      103.26       89.77      8.96 o 
  -6   6   5      192.25      207.81      6.04 o 
  -5   6   5      581.39      570.42     14.67 o 
  -4   6   5      457.92      498.25     12.15 o 
  -3   6   5       10.10        7.68      1.60 o 
  -2   6   5      312.29      330.16      5.18 o 
  -1   6   5     1715.35     1758.01     14.96 o 
   0   6   5       66.44       84.48      2.60 o 
   1   6   5        8.32        8.31      1.63 o 
   2   6   5        9.90       15.80      1.83 o 
   3   6   5     1756.53     1816.31     15.89 o 
   4   6   5     1162.19     1117.30     11.04 o 
   5   6   5        0.49        0.10      1.18 o 
   6   6   5       17.64       34.19      2.58 o 
   7   6   5     3229.94     3141.96     30.42 o 
   8   6   5        7.95        8.44      2.84 o 
   9   6   5        6.43        2.99      2.84 o 
  10   6   5       27.17       26.41      3.57 o 
  11   6   5      547.86      567.61     10.59 o 
  12   6   5       15.26       22.54      4.00 o 
  13   6   5       31.16       32.08      4.33 o 
 -12   7   5       14.15        7.08      4.74 o 
 -11   7   5      246.40      251.45      8.20 o 
 -10   7   5       20.90       10.46      3.68 o 
  -9   7   5      348.78      365.97      9.02 o 
  -8   7   5        8.17        7.61      3.75 o 
  -7   7   5      340.67      369.36      9.70 o 
  -6   7   5       39.02       36.16      4.03 o 
  -5   7   5        5.94       13.05      3.18 o 
  -4   7   5        4.80        7.00      2.75 o 
  -3   7   5      974.86      998.72     14.38 o 
  -2   7   5       21.55       18.96      2.22 o 
  -1   7   5      319.28      315.28      8.58 o 
   0   7   5      514.83      512.77      7.21 o 
   1   7   5     1386.36     1344.05     18.19 o 
   2   7   5      201.41      207.19      4.70 o 
   3   7   5       15.32        5.77      2.09 o 
   4   7   5     1570.78     1579.43     18.57 o 
   5   7   5      866.28      802.81     11.85 o 
   6   7   5      360.30      359.29      8.53 o 
   7   7   5        2.93       -0.37      2.69 o 
   8   7   5       62.65       60.63      4.16 o 
   9   7   5     1033.48      985.70     14.36 o 
  10   7   5       51.92       55.84      4.42 o 
  11   7   5        0.02       -0.34      3.54 o 
  12   7   5        4.45        4.01      3.88 o 
 -11   8   5       56.24       60.84      6.74 o 
 -10   8   5       12.45        8.15      4.14 o 
  -9   8   5      644.07      686.32     13.21 o 
  -8   8   5       88.14       75.32      5.11 o 
  -7   8   5      252.34      251.79      8.77 o 
  -6   8   5       58.11       50.23      5.93 o 
  -5   8   5      500.39      521.05     13.68 o 
  -4   8   5       32.15       28.80      3.92 o 
  -3   8   5      454.00      424.99      9.05 o 
  -2   8   5      233.61      251.31     12.09 o 
  -1   8   5     1335.37     1305.59     13.99 o 
   0   8   5      413.57      424.56      9.77 o 
   1   8   5      209.90      179.71      5.05 o 
   2   8   5      241.35      205.73      5.50 o 
   3   8   5      606.71      709.01     11.14 o 
   4   8   5      246.49      202.82      6.13 o 
   5   8   5        9.86        7.17      2.97 o 
   6   8   5       58.68       61.24      4.76 o 
   7   8   5      977.16      955.88     15.61 o 
   8   8   5      225.79      231.38      7.95 o 
   9   8   5      384.09      344.78     12.28 o 
  10   8   5       48.98       72.71      8.36 o 
  -9   9   5       82.21       89.31     13.00 o 
  -8   9   5        0.87       -4.22      4.22 o 
  -7   9   5      104.01      100.54      7.56 o 
  -6   9   5        6.85        6.46      4.18 o 
  -5   9   5      166.49      178.40      9.83 o 
  -4   9   5        2.03        8.37      3.20 o 
  -3   9   5      890.66      900.06     13.37 o 
  -2   9   5       56.68       48.34      3.94 o 
  -1   9   5      237.02      238.88      6.65 o 
   0   9   5       17.96       22.64      3.13 o 
   1   9   5      128.93      159.58      5.26 o 
   2   9   5        1.98        1.65      3.04 o 
   3   9   5        3.56        1.17      2.98 o 
   4   9   5      276.71      275.49      7.39 o 
   5   9   5      784.61      798.28     14.14 o 
   6   9   5       45.76       47.96      4.86 o 
   7   9   5      188.42      186.69      7.52 o 
   8   9   5       48.46       66.79      5.66 o 
   9   9   5      438.46      439.29     12.75 o 
  -6  10   5       38.16       41.08      6.70 o 
  -5  10   5      270.59      280.53      9.06 o 
  -4  10   5        7.55        8.61      4.04 o 
  -3  10   5       52.59       68.85      4.71 o 
  -2  10   5       28.11       28.09      3.89 o 
  -1  10   5      539.66      564.09     10.53 o 
   0  10   5       37.60       23.00      3.73 o 
   1  10   5      423.32      412.07      9.09 o 
   2  10   5       24.18       19.09      3.83 o 
   3  10   5       20.83       21.44      3.91 o 
   4  10   5       40.65       36.36      4.37 o 
   5  10   5      286.04      299.37      9.29 o 
   6  10   5        0.64        3.24      4.23 o 
 -16   0   6      128.23      142.13     11.95 o 
 -14   0   6      541.83      562.09     16.08 o 
 -12   0   6        3.47        4.27      4.38 o 
 -10   0   6      411.62      380.88      9.20 o 
  -8   0   6      336.65      271.78      5.80 o 
  -6   0   6     2805.04     2664.75     26.18 o 
  -4   0   6    26189.59    27737.43    233.44 o 
  -2   0   6    13823.53    13085.95    109.16 o 
   0   0   6       96.56       62.99      2.37 o 
   2   0   6     9144.55     8774.37     80.71 o 
   4   0   6      288.11      215.06      5.87 o 
   6   0   6     4350.11     4426.13     44.96 o 
   8   0   6     5314.30     5479.27     51.01 o 
  10   0   6     1077.44     1097.97     18.26 o 
  12   0   6      635.70      621.91     27.52 o 
  14   0   6       63.39       60.68      5.22 o 
 -16   1   6      361.19      361.01     10.63 o 
 -15   1   6       88.07       82.84      5.19 o 
 -14   1   6      189.12      194.94      6.88 o 
 -13   1   6        5.96        3.25      2.98 o 
 -12   1   6      864.45      941.97     14.69 o 
 -11   1   6        6.39        6.16      2.34 o 
 -10   1   6      170.03      179.23      4.61 o 
  -9   1   6      442.29      482.10      6.55 o 
  -8   1   6     1327.58     1215.02     12.20 o 
  -7   1   6      195.37      246.56      3.73 o 
  -6   1   6    16095.39    17142.12    112.58 o 
  -5   1   6       34.29       18.76      0.94 o 
  -4   1   6    18711.69    19358.00    118.01 o 
  -3   1   6     2522.93     2753.91     17.55 o 
  -2   1   6     1285.61     1094.11      7.26 o 
  -1   1   6     1391.93     1322.35      8.56 o 
   0   1   6       47.81       81.72      1.24 o 
   1   1   6      357.44      415.14      3.54 o 
   2   1   6     5076.93     4932.78     30.77 o 
   3   1   6     7881.70     8233.71     55.21 o 
   4   1   6     6014.23     5919.51     41.74 o 
   5   1   6      349.47      280.94      4.51 o 
   6   1   6     2912.31     2693.03     19.22 o 
   7   1   6      228.29      222.01      3.60 o 
   8   1   6      761.53      795.28      7.56 o 
   9   1   6       28.63       18.39      1.90 o 
  10   1   6      998.65     1060.42     12.86 o 
  11   1   6       52.27       41.60      3.23 o 
  12   1   6      105.33      118.35      5.35 o 
  13   1   6       17.19       13.93      3.57 o 
  14   1   6      394.87      383.22     10.78 o 
  15   1   6        0.83        0.70      3.78 o 
  16   1   6       66.37       60.82      7.02 o 
 -15   2   6        9.02        4.25      5.58 o 
 -14   2   6      269.01      271.43     11.76 o 
 -13   2   6       22.56       18.95      3.56 o 
 -12   2   6      241.33      292.89     11.20 o 
 -11   2   6       14.93       14.60      2.63 o 
 -10   2   6      526.49      483.66      7.92 o 
  -9   2   6      208.50      174.14      4.05 o 
  -8   2   6     1711.51     1580.67     15.16 o 
  -7   2   6       16.85       19.59      1.63 o 
  -6   2   6     1445.81     1553.80     13.31 o 
  -5   2   6      973.15     1121.77      9.52 o 
  -4   2   6     3234.53     3508.08     26.21 o 
  -3   2   6     5697.72     6509.82     46.01 o 
  -2   2   6     1872.74     1767.53     13.87 o 
  -1   2   6     1858.65     1728.18     13.60 o 
   0   2   6     6992.05     6581.56     45.32 o 
   1   2   6     2861.42     2856.32     20.14 o 
   2   2   6    15823.79    16685.04    116.44 o 
   3   2   6      181.15      189.13      4.39 o 
   4   2   6     6143.51     5944.09     59.45 o 
   5   2   6      230.75      250.25      4.30 o 
   6   2   6      550.61      497.37      5.55 o 
   7   2   6      920.87      890.34      8.25 o 
   8   2   6     2538.99     2512.07     23.98 o 
   9   2   6      348.18      334.09      5.57 o 
  10   2   6      381.93      380.58      7.67 o 
  11   2   6       69.65       66.83      3.85 o 
  12   2   6      354.74      330.63      8.67 o 
  13   2   6       48.26       43.15      4.27 o 
  14   2   6      189.15      183.82     10.46 o 
  15   2   6        0.93        4.62      3.90 o 
 -15   3   6        2.26       -0.45      4.40 o 
 -14   3   6      183.10      168.85      8.17 o 
 -13   3   6        2.32        2.83      3.76 o 
 -12   3   6      583.64      606.96     16.27 o 
 -11   3   6       36.08       26.72      3.93 o 
 -10   3   6       44.58       62.65      4.47 o 
  -9   3   6      147.98      128.96      4.91 o 
  -8   3   6        6.93        5.80      1.99 o 
  -7   3   6       49.76       36.90      2.09 o 
  -6   3   6     1046.29      920.18      9.36 o 
  -5   3   6        0.25        0.42      0.96 o 
  -4   3   6       96.21       69.82      1.99 o 
  -3   3   6       90.59       85.66      1.47 o 
  -2   3   6     3065.97     3010.84     22.25 o 
  -1   3   6       52.50       65.33      1.76 o 
   0   3   6     3796.56     4024.48     33.43 o 
   1   3   6     4196.51     4497.02     32.25 o 
   2   3   6     8014.68     8269.63     61.03 o 
   3   3   6     2664.22     3102.77     22.98 o 
   4   3   6     2199.67     2215.01     18.05 o 
   5   3   6       12.56       12.83      1.75 o 
   6   3   6      924.28      751.29      7.90 o 
   7   3   6       60.19       59.38      2.58 o 
   8   3   6      860.77      881.56      9.36 o 
   9   3   6       55.05       63.56      2.86 o 
  10   3   6     1480.72     1454.65     16.87 o 
  11   3   6      139.21      133.07      5.04 o 
  12   3   6      320.37      327.08     15.78 o 
  13   3   6      253.55      278.72      8.75 o 
  14   3   6      582.86      596.19     13.02 o 
  15   3   6        9.79       -0.19      5.30 o 
 -15   4   6        0.35        1.75      5.32 o 
 -14   4   6      380.68      451.50     12.64 o 
 -13   4   6       19.39       15.67      9.35 o 
 -12   4   6      191.81      207.94      7.50 o 
 -11   4   6        5.72        5.74      5.27 o 
 -10   4   6      230.29      249.93      7.92 o 
  -9   4   6       53.87       71.15      4.58 o 
  -8   4   6     1394.50     1349.52     19.53 o 
  -7   4   6       62.67       46.45      3.18 o 
  -6   4   6     1996.97     1988.96     21.53 o 
  -5   4   6      195.43      244.93      5.16 o 
  -4   4   6      563.79      584.13      7.03 o 
  -3   4   6     1301.25     1309.88      9.95 o 
  -2   4   6     1965.61     1872.50     13.71 o 
  -1   4   6     1006.02     1037.05      8.49 o 
   0   4   6     6992.35     7038.42     44.24 o 
   1   4   6       20.27       18.02      1.02 o 
   2   4   6      264.79      182.59      2.63 o 
   3   4   6       51.43       62.83      1.85 o 
   4   4   6      372.86      334.69      4.42 o 
   5   4   6      123.42      148.45      5.49 o 
   6   4   6       24.18       37.65      2.13 o 
   7   4   6      345.24      383.58      5.79 o 
   8   4   6      372.26      348.22      5.98 o 
   9   4   6      423.21      424.33      7.38 o 
  10   4   6       15.61       17.08      2.98 o 
  11   4   6       84.78       77.68      4.57 o 
  12   4   6      721.78      691.51     12.35 o 
  13   4   6        0.71        3.80      4.59 o 
  14   4   6       16.60       27.48      5.68 o 
 -14   5   6       82.88       66.08     12.08 o 
 -13   5   6       30.36       24.97      5.52 o 
 -12   5   6      345.15      370.93     10.04 o 
 -11   5   6       70.97       79.78      5.62 o 
 -10   5   6      362.32      381.68      9.91 o 
  -9   5   6       41.48       45.04      4.23 o 
  -8   5   6      274.27      336.04      8.54 o 
  -7   5   6       26.80       38.18      3.73 o 
  -6   5   6      460.99      457.34      9.43 o 
  -5   5   6        3.72        4.80      1.85 o 
  -4   5   6     1322.19     1211.08     11.54 o 
  -3   5   6       68.15       82.95      4.30 o 
  -2   5   6     7283.30     7454.58     55.82 o 
  -1   5   6      186.88      205.15      3.89 o 
   0   5   6     4072.88     4163.88     29.78 o 
   1   5   6      348.83      345.42      6.55 o 
   2   5   6     1928.09     1941.64     15.69 o 
   3   5   6      256.32      264.22      4.03 o 
   4   5   6      983.32     1000.03      9.48 o 
   5   5   6      223.67      213.62      6.33 o 
   6   5   6      549.56      511.28      6.87 o 
   7   5   6       56.98       61.61      3.36 o 
   8   5   6     2667.18     2567.01     25.63 o 
   9   5   6        4.22        3.42      2.67 o 
  10   5   6     1101.29     1095.74     14.80 o 
  11   5   6        2.45       -1.99      2.97 o 
  12   5   6       26.29       30.76      3.90 o 
  13   5   6        9.79        3.96      3.88 o 
  14   5   6       52.57       61.37      8.62 o 
 -13   6   6        5.16        9.42      5.14 o 
 -12   6   6       15.44        1.88      3.62 o 
 -11   6   6       29.32       32.54      4.27 o 
 -10   6   6      487.76      480.82     11.55 o 
  -9   6   6        0.47        0.74      3.49 o 
  -8   6   6      709.38      674.41     13.15 o 
  -7   6   6       14.88       16.06      3.37 o 
  -6   6   6      396.06      410.20      8.50 o 
  -5   6   6      122.38      116.45      5.54 o 
  -4   6   6     1312.61     1328.94     15.49 o 
  -3   6   6      341.83      321.00      6.99 o 
  -2   6   6      538.14      479.74      6.85 o 
  -1   6   6      415.27      437.88      7.87 o 
   0   6   6     3548.05     3504.20     28.39 o 
   1   6   6      590.67      564.23      7.02 o 
   2   6   6     1444.69     1436.35     14.45 o 
   3   6   6        2.03        7.26      1.88 o 
   4   6   6       34.22       66.05      3.04 o 
   5   6   6       50.79       23.80      2.74 o 
   6   6   6       42.80       55.06      3.60 o 
   7   6   6        4.72        0.41      2.58 o 
   8   6   6      814.90      800.42     12.00 o 
   9   6   6        1.89        1.06      2.88 o 
  10   6   6       54.02       57.30      4.30 o 
  11   6   6       38.68       47.59      4.31 o 
  12   6   6      399.96      458.99      9.94 o 
  13   6   6       50.53       67.49      6.77 o 
 -12   7   6      174.83      195.59      8.56 o 
 -11   7   6       12.12        8.29      4.04 o 
 -10   7   6      354.61      361.50      9.44 o 
  -9   7   6       81.28       81.06      5.67 o 
  -8   7   6      733.85      746.74     14.52 o 
  -7   7   6       37.97       30.57      4.13 o 
  -6   7   6      830.99      784.60     16.36 o 
  -5   7   6       87.84       75.58      6.37 o 
  -4   7   6      939.18      859.73     14.65 o 
  -3   7   6      235.87      233.91      6.45 o 
  -2   7   6       21.38       20.37      2.30 o 
  -1   7   6       22.66       20.34      2.30 o 
   0   7   6      899.37      906.85     12.44 o 
   1   7   6       98.24      109.82      5.88 o 
   2   7   6     1700.28     1814.46     19.86 o 
   3   7   6      366.38      329.26      6.06 o 
   4   7   6     1797.34     1782.68     20.59 o 
   5   7   6      135.60      124.14      7.91 o 
   6   7   6      269.30      288.33      8.29 o 
   7   7   6       74.26       92.72      5.14 o 
   8   7   6       18.34       12.18      3.71 o 
   9   7   6        0.37        2.50      3.62 o 
  10   7   6      446.06      517.32     11.44 o 
  11   7   6       38.58       33.91      6.61 o 
  12   7   6       89.21       80.26      6.12 o 
 -10   8   6      299.34      303.13     11.30 o 
  -9   8   6      162.65      161.60     14.15 o 
  -8   8   6      230.51      241.21      8.90 o 
  -7   8   6       38.97       31.78      5.48 o 
  -6   8   6      241.58      233.73     12.07 o 
  -5   8   6        0.49        0.04      4.12 o 
  -4   8   6      342.71      336.16      9.24 o 
  -3   8   6      358.39      337.91      8.16 o 
  -2   8   6      567.21      581.19     10.70 o 
  -1   8   6      174.40      164.73      5.92 o 
   0   8   6     1069.37     1053.77     12.87 o 
   1   8   6       38.84       53.67      3.89 o 
   2   8   6     1523.68     1423.92     16.23 o 
   3   8   6       61.61       86.86      8.26 o 
   4   8   6      453.82      473.84      9.15 o 
   5   8   6      142.49      127.51      5.24 o 
   6   8   6       78.95       84.72      5.21 o 
   7   8   6       13.07        8.01      3.84 o 
   8   8   6      801.78      843.34     15.07 o 
   9   8   6      213.14      217.50      9.06 o 
  10   8   6      223.48      186.51      7.89 o 
  -8   9   6       29.65       25.08      6.07 o 
  -7   9   6       83.89       86.45      7.10 o 
  -6   9   6      197.66      183.36     11.31 o 
  -5   9   6       13.86       17.04      5.23 o 
  -4   9   6      530.14      516.04     10.88 o 
  -3   9   6       79.78       87.81      5.24 o 
  -2   9   6      550.14      589.73     10.46 o 
  -1   9   6       40.64       48.16      4.32 o 
   0   9   6      130.76      131.47      4.96 o 
   1   9   6      707.39      759.60     11.17 o 
   2   9   6      284.99      322.90      7.83 o 
   3   9   6      188.94      198.79      6.57 o 
   4   9   6       28.63       30.51      3.88 o 
   5   9   6        2.26        2.71      3.41 o 
   6   9   6      169.83      174.51      7.29 o 
   7   9   6       36.27       27.54      4.74 o 
   8   9   6       41.21       32.05      5.12 o 
  -5  10   6       20.47       17.47      4.51 o 
  -4  10   6       91.28       93.76      5.32 o 
  -3  10   6       99.02       96.00      5.20 o 
  -2  10   6      157.18      154.38      6.03 o 
  -1  10   6       61.52       64.05      4.59 o 
   0  10   6       84.28       73.99      4.75 o 
   1  10   6        6.13        7.32      3.56 o 
   2  10   6        1.50        0.77      3.39 o 
   3  10   6      155.47      161.41      6.40 o 
   4  10   6      369.74      401.00      9.50 o 
   5  10   6        0.51        1.81      4.24 o 
 -15   0   7       70.58       59.41      6.75 o 
 -13   0   7     1732.78     1611.01     39.14 o 
 -11   0   7       35.05       38.98      4.77 o 
  -9   0   7       69.14      105.26      4.93 o 
  -7   0   7      414.97      386.97      8.08 o 
  -5   0   7     5770.80     5475.65     47.11 o 
  -3   0   7     2948.29     2782.51     24.48 o 
  -1   0   7      196.13      138.67      2.31 o 
   1   0   7       39.36       26.84      2.18 o 
   3   0   7       20.07       58.13      2.62 o 
   5   0   7     5534.43     5784.46     65.57 o 
   7   0   7     4998.31     4998.95     50.83 o 
   9   0   7      352.62      300.57      8.48 o 
  11   0   7        4.48        1.47      3.66 o 
  13   0   7     1299.35     1339.20     28.01 o 
  15   0   7      518.17      512.00     27.03 o 
 -15   1   7      371.70      410.00     17.73 o 
 -14   1   7        3.68        3.74      3.50 o 
 -13   1   7      263.90      273.72      7.62 o 
 -12   1   7        4.87        8.68      3.00 o 
 -11   1   7     2655.38     2588.31     31.74 o 
 -10   1   7       38.19       34.41      2.54 o 
  -9   1   7       55.05       48.75      2.37 o 
  -8   1   7        5.14       -1.08      1.37 o 
  -7   1   7     3897.78     4001.49     31.73 o 
  -6   1   7      295.93      340.00      3.62 o 
  -5   1   7      290.28      285.84      4.05 o 
  -4   1   7     1524.61     2040.23     13.47 o 
  -3   1   7     6636.44     6600.60     40.77 o 
  -2   1   7      440.77      525.62      3.90 o 
  -1   1   7      781.41      923.98      5.60 o 
   0   1   7     1017.77      965.36      6.70 o 
   1   1   7     3078.56     2603.92     16.31 o 
   2   1   7     1640.85     1847.94     13.03 o 
   3   1   7     3557.78     3375.73     24.68 o 
   4   1   7       36.14       31.78      1.35 o 
   5   1   7     6900.89     7213.26     48.05 o 
   6   1   7      703.93      765.15      6.91 o 
   7   1   7     4062.83     4073.64     28.44 o 
   8   1   7       50.82       45.15      1.82 o 
   9   1   7     1965.83     1898.37     17.70 o 
  10   1   7      151.30      150.25      5.12 o 
  11   1   7      191.47      219.20      6.88 o 
  12   1   7       33.24       37.91      3.89 o 
  13   1   7        8.79       10.43      3.50 o 
  14   1   7        0.24        3.98      3.62 o 
  15   1   7      356.55      358.83     10.06 o 
 -15   2   7      239.87      236.08     11.63 o 
 -14   2   7        0.07        1.62      5.21 o 
 -13   2   7      647.76      632.62     15.29 o 
 -12   2   7      153.30      168.66      6.43 o 
 -11   2   7        4.71        9.42      2.77 o 
 -10   2   7      571.38      543.91      8.55 o 
  -9   2   7     3108.73     3165.23     30.29 o 
  -8   2   7      393.64      380.57      5.50 o 
  -7   2   7      531.60      567.33      6.77 o 
  -6   2   7        6.37        2.91      1.03 o 
  -5   2   7     3540.83     3343.19     25.33 o 
  -4   2   7     1487.52     1390.93     11.32 o 
  -3   2   7     1680.85     1555.03     12.64 o 
  -2   2   7        1.74       12.95      1.01 o 
  -1   2   7     4161.33     3941.22     27.71 o 
   0   2   7      172.27      216.86      2.69 o 
   1   2   7     1454.16     1419.70     10.70 o 
   2   2   7     4593.62     5063.88     33.04 o 
   3   2   7     7563.17     7620.69     53.08 o 
   4   2   7       88.95       64.31      2.06 o 
   5   2   7     1358.97     1294.60     11.48 o 
   6   2   7      218.52      205.14      3.80 o 
   7   2   7     1183.27     1148.06     11.50 o 
   8   2   7        1.30        1.23      1.61 o 
   9   2   7      381.47      328.47      6.00 o 
  10   2   7      997.44     1045.65     14.33 o 
  11   2   7      269.39      235.74      6.35 o 
  12   2   7        0.03       -0.15      3.07 o 
  13   2   7      250.85      255.28      8.26 o 
  14   2   7        4.44        5.31      3.79 o 
  15   2   7      243.44      253.15      9.93 o 
 -15   3   7      189.48      196.95      9.25 o 
 -14   3   7       49.16       38.75      5.20 o 
 -13   3   7       38.58       35.17      5.64 o 
 -12   3   7        7.92        4.78      4.25 o 
 -11   3   7      871.20      924.76     22.48 o 
 -10   3   7      357.74      340.81      9.98 o 
  -9   3   7      198.65      192.08      6.75 o 
  -8   3   7      486.47      443.29      8.64 o 
  -7   3   7      517.08      475.98      8.65 o 
  -6   3   7      108.98      110.85      3.83 o 
  -5   3   7     1311.30     1294.86     12.70 o 
  -4   3   7      272.76      242.71      3.45 o 
  -3   3   7     1925.82     1916.53     15.96 o 
  -2   3   7      306.50      316.95      4.14 o 
  -1   3   7     1525.87     1752.48     15.69 o 
   0   3   7      105.77       91.53      3.15 o 
   1   3   7     3074.90     3059.54     26.52 o 
   2   3   7        4.22       12.17      1.17 o 
   3   3   7     1151.31     1048.31      9.70 o 
   4   3   7     1361.62     1346.51     12.74 o 
   5   3   7     1051.55      984.43     17.24 o 
   6   3   7      222.43      224.95      4.24 o 
   7   3   7     1819.06     1752.64     17.55 o 
   8   3   7      552.03      538.56      7.36 o 
   9   3   7      459.21      451.73      8.79 o 
  10   3   7        0.32        1.71      2.40 o 
  11   3   7      619.04      616.69     10.75 o 
  12   3   7      157.56      164.26      6.73 o 
  13   3   7      699.83      717.68     14.08 o 
  14   3   7        3.24        6.22      3.97 o 
  15   3   7      253.60      262.91     27.92 o 
 -14   4   7        0.59        3.36      5.48 o 
 -13   4   7      731.56      743.77     21.29 o 
 -12   4   7        0.10       -1.35      3.86 o 
 -11   4   7      145.07      128.81      7.05 o 
 -10   4   7       13.99       27.47      4.27 o 
  -9   4   7      926.67     1051.99     19.12 o 
  -8   4   7       92.44      100.03      5.54 o 
  -7   4   7      184.72      152.87      5.84 o 
  -6   4   7        7.09        5.50      2.00 o 
  -5   4   7     1187.17     1142.50     13.78 o 
  -4   4   7        0.55       -0.38      1.33 o 
  -3   4   7      706.09      643.69      7.38 o 
  -2   4   7      814.05      833.05      8.73 o 
  -1   4   7     3741.76     3819.38     30.27 o 
   0   4   7     2953.38     3359.28     28.51 o 
   1   4   7     3850.49     3995.26     34.83 o 
   2   4   7       94.46      107.49      2.16 o 
   3   4   7     1758.64     1706.44     14.73 o 
   4   4   7      239.09      230.80      3.71 o 
   5   4   7     1668.43     1784.96     15.64 o 
   6   4   7      661.31      562.67      8.06 o 
   7   4   7     2665.21     2722.36     23.23 o 
   8   4   7       57.16       46.43      2.81 o 
   9   4   7      795.92      714.88     10.78 o 
  10   4   7       75.71       70.39      4.62 o 
  11   4   7      883.38      928.52     14.71 o 
  12   4   7      314.30      303.64      9.45 o 
  13   4   7      192.11      223.00     10.33 o 
  14   4   7       42.41       54.87      5.26 o 
 -14   5   7       35.93       42.05     10.48 o 
 -13   5   7       83.08       82.61      7.17 o 
 -12   5   7       20.20       25.59      5.30 o 
 -11   5   7     1347.40     1400.38     39.04 o 
 -10   5   7       16.11       16.25      4.46 o 
  -9   5   7       59.68       66.54      4.86 o 
  -8   5   7      459.30      411.39      9.64 o 
  -7   5   7       68.71       87.23      5.18 o 
  -6   5   7      287.45      287.57     11.29 o 
  -5   5   7     1194.77     1117.14     13.04 o 
  -4   5   7      345.62      373.64      5.75 o 
  -3   5   7     7965.17     7805.83     58.54 o 
  -2   5   7      361.76      421.18      7.03 o 
  -1   5   7        5.01        6.23      1.51 o 
   0   5   7        0.51        4.39      1.55 o 
   1   5   7      448.49      447.31      6.76 o 
   2   5   7       42.61       46.02      2.37 o 
   3   5   7      967.91      923.60     11.99 o 
   4   5   7       78.16       76.20      2.46 o 
   5   5   7      735.54      718.44      8.83 o 
   6   5   7       15.58       23.62      2.36 o 
   7   5   7      248.09      260.81      5.36 o 
   8   5   7        3.08        0.22      2.48 o 
   9   5   7      578.66      573.83      9.78 o 
  10   5   7       33.75       37.52      3.66 o 
  11   5   7      512.98      510.49      9.81 o 
  12   5   7       13.15       14.45      5.28 o 
  13   5   7      133.98      131.42      7.18 o 
 -13   6   7      200.83      239.28     10.53 o 
 -12   6   7        1.30        8.96      4.21 o 
 -11   6   7        7.80        6.51      4.28 o 
 -10   6   7       24.95       27.76      6.01 o 
  -9   6   7     1232.51     1201.52     19.60 o 
  -8   6   7      189.80      197.76     13.24 o 
  -7   6   7       31.35       24.38      3.63 o 
  -6   6   7      161.61      177.61      8.30 o 
  -5   6   7      397.16      373.86      9.22 o 
  -4   6   7      185.95      204.20      5.92 o 
  -3   6   7       16.33       11.40      2.29 o 
  -2   6   7       51.88       53.36      2.83 o 
  -1   6   7     2706.18     2661.65     25.28 o 
   0   6   7      206.42      239.47      6.24 o 
   1   6   7      276.68      251.47      4.67 o 
   2   6   7      195.04      190.04      4.78 o 
   3   6   7      890.98      834.61     10.00 o 
   4   6   7      207.58      264.08      6.19 o 
   5   6   7      552.05      604.17      9.82 o 
   6   6   7      786.04      855.85     13.45 o 
   7   6   7      292.11      294.88     11.12 o 
   8   6   7        1.16       -0.28      2.75 o 
   9   6   7      307.32      311.38      7.49 o 
  10   6   7       49.52       47.27      4.14 o 
  11   6   7      229.31      192.73      6.77 o 
  12   6   7        1.60        2.26      3.64 o 
  13   6   7      201.99      256.76     11.54 o 
 -12   7   7        3.48        3.22      4.66 o 
 -11   7   7      697.31      715.36     13.74 o 
 -10   7   7       15.83       11.14      4.84 o 
  -9   7   7        4.62       -0.09      3.73 o 
  -8   7   7        5.80        3.92      3.77 o 
  -7   7   7      796.44      826.95     18.12 o 
  -6   7   7        4.91        2.76      4.17 o 
  -5   7   7      155.18      134.74      7.17 o 
  -4   7   7        1.44        1.85      3.05 o 
  -3   7   7       10.37       10.24      3.08 o 
  -2   7   7      261.63      275.62      5.88 o 
  -1   7   7      356.37      364.73      6.70 o 
   0   7   7      159.78      167.91      4.45 o 
   1   7   7     1331.38     1233.30     14.91 o 
   2   7   7       78.66       62.11      3.72 o 
   3   7   7      856.73      860.69     12.00 o 
   4   7   7       68.92       50.03      3.69 o 
   5   7   7      621.21      679.25     10.93 o 
   6   7   7      197.39      184.12      6.65 o 
   7   7   7      754.57      765.22     13.47 o 
   8   7   7        6.11        2.40      3.52 o 
   9   7   7      211.08      190.92      8.34 o 
  10   7   7       43.13       60.70      5.31 o 
  11   7   7       74.47       77.02      5.85 o 
 -10   8   7       54.35       64.11      7.32 o 
  -9   8   7      714.50      696.94     17.99 o 
  -8   8   7       14.64       13.83      6.12 o 
  -7   8   7       93.20       88.30     10.03 o 
  -6   8   7        5.83        1.95      6.33 o 
  -5   8   7      630.89      633.77     15.78 o 
  -4   8   7      611.67      589.66     12.33 o 
  -3   8   7      135.84      141.85      5.72 o 
  -2   8   7      159.11      151.63      5.86 o 
  -1   8   7      819.04      823.61     11.98 o 
   0   8   7       93.83       90.19      4.34 o 
   1   8   7      158.21      126.95      4.86 o 
   2   8   7       74.90       98.87      4.28 o 
   3   8   7      541.42      518.76      9.66 o 
   4   8   7        0.59       -1.39      2.86 o 
   5   8   7      301.74      304.06      7.70 o 
   6   8   7        1.46        1.12      3.47 o 
   7   8   7      231.53      219.71      7.85 o 
   8   8   7        2.13       -0.35      3.99 o 
   9   8   7      291.77      254.10      8.70 o 
  10   8   7        0.01        5.43      4.39 o 
  -8   9   7       11.51       12.53      5.63 o 
  -7   9   7      263.50      250.55     13.56 o 
  -6   9   7       48.33       48.61      6.30 o 
  -5   9   7        7.26        5.33      4.66 o 
  -4   9   7       20.11       24.78      4.16 o 
  -3   9   7      981.62     1017.75     16.16 o 
  -2   9   7       12.62       10.34      3.59 o 
  -1   9   7      152.43      133.15      5.95 o 
   0   9   7       76.74       74.19      4.17 o 
   1   9   7      343.12      305.52      7.10 o 
   2   9   7      260.23      263.63      7.33 o 
   3   9   7      374.59      408.63      9.05 o 
   4   9   7        0.02       -1.11      3.23 o 
   5   9   7      649.12      614.71     11.42 o 
   6   9   7        4.88        1.91      4.02 o 
   7   9   7       84.57       80.43      5.93 o 
   8   9   7        3.61       12.26      4.56 o 
  -5  10   7      156.12      137.51      9.17 o 
  -4  10   7      200.58      207.47      7.23 o 
  -3  10   7      255.22      278.91      8.60 o 
  -2  10   7       16.30       19.59      4.72 o 
  -1  10   7      279.57      320.84     13.93 o 
   0  10   7       43.20       45.34      4.81 o 
   1  10   7       89.53       90.32      5.27 o 
   2  10   7       10.74       10.24      3.82 o 
   3  10   7       43.87       49.35      4.72 o 
   4  10   7       30.33       28.96      4.47 o 
   5  10   7      333.42      381.31     11.90 o 
 -14   0   8       92.49      111.40      7.55 o 
 -12   0   8     1653.44     1784.01     78.58 o 
 -10   0   8      907.17     1007.88     17.30 o 
  -8   0   8      462.88      397.05      7.45 o 
  -6   0   8        0.05       -0.40      1.33 o 
  -4   0   8    12049.83    12724.77    106.89 o 
  -2   0   8      421.07      371.22      4.58 o 
   0   0   8     1982.35     1723.13     13.83 o 
   2   0   8    12896.46    13232.54    117.04 o 
   4   0   8    23725.56    23872.47    259.56 o 
   6   0   8      355.55      321.02      7.03 o 
   8   0   8     6013.71     6334.91     72.84 o 
  10   0   8      834.98      793.29     20.84 o 
  12   0   8       11.77       12.69      7.60 o 
  14   0   8        4.00        1.41      8.03 o 
 -15   1   8       25.89       25.22      4.62 o 
 -14   1   8      649.46      685.85     14.34 o 
 -13   1   8        1.56       -0.61      3.29 o 
 -12   1   8       20.73       17.09      3.41 o 
 -11   1   8      210.34      187.08      5.97 o 
 -10   1   8     1099.18     1145.83     22.53 o 
  -9   1   8       32.97       35.40      2.20 o 
  -8   1   8      477.66      504.81      6.57 o 
  -7   1   8      488.32      536.99      6.13 o 
  -6   1   8     4773.08     4972.25     35.26 o 
  -5   1   8     3224.97     3343.50     21.72 o 
  -4   1   8       43.98       55.29      1.27 o 
  -3   1   8      445.02      421.65      3.65 o 
  -2   1   8     5203.84     4739.15     27.88 o 
  -1   1   8        6.06       14.80      0.74 o 
   0   1   8      586.28      580.39      5.68 o 
   1   1   8      577.17      679.90      5.51 o 
   2   1   8     4384.24     4825.73     32.99 o 
   3   1   8     1595.97     1697.69     13.42 o 
   4   1   8        4.13        3.05      1.42 o 
   5   1   8      985.28      936.26      8.29 o 
   6   1   8     5909.62     5799.09     39.34 o 
   7   1   8      150.40      155.07      3.03 o 
   8   1   8      171.38      140.87      3.65 o 
   9   1   8       33.60       27.98      2.31 o 
  10   1   8      183.66      182.60      4.67 o 
  11   1   8      195.64      191.36      5.29 o 
  12   1   8      508.41      499.06     10.74 o 
  13   1   8        1.99        5.65      3.30 o 
  14   1   8      526.06      527.21     13.73 o 
  15   1   8        3.34        7.92      5.17 o 
 -15   2   8        9.92        2.22      5.37 o 
 -14   2   8        0.87       -0.83      5.01 o 
 -13   2   8       63.84       53.49      4.39 o 
 -12   2   8      398.14      405.32      9.74 o 
 -11   2   8       29.69       15.75      3.06 o 
 -10   2   8      544.47      536.78      9.43 o 
  -9   2   8        0.11        0.89      1.97 o 
  -8   2   8     4706.64     4666.67     46.81 o 
  -7   2   8        4.94        5.91      1.53 o 
  -6   2   8      192.97      229.92      3.35 o 
  -5   2   8       61.08       39.37      1.43 o 
  -4   2   8     2413.47     2273.14     17.71 o 
  -3   2   8      283.90      331.20      4.97 o 
  -2   2   8     1341.19     1468.54     12.44 o 
  -1   2   8     5477.46     5691.43     43.18 o 
   0   2   8     8603.98     8255.62     58.33 o 
   1   2   8      901.45      963.55      8.33 o 
   2   2   8      420.52      437.26      4.21 o 
   3   2   8      494.86      583.78      5.70 o 
   4   2   8     4188.20     3936.10     27.68 o 
   5   2   8      384.54      413.13      5.33 o 
   6   2   8      571.10      552.17      6.54 o 
   7   2   8      178.21      195.69      3.96 o 
   8   2   8      625.47      727.32      9.44 o 
   9   2   8       11.46        4.44      2.14 o 
  10   2   8       15.34        6.20      2.53 o 
  11   2   8        6.83       12.40      2.89 o 
  12   2   8      678.01      675.02     13.01 o 
  13   2   8        6.09        3.71      3.66 o 
  14   2   8      153.50      165.61      7.95 o 
  15   2   8        3.14        2.87      5.17 o 
 -15   3   8       25.60       26.92      6.33 o 
 -14   3   8      193.34      161.44     11.03 o 
 -13   3   8       55.06       62.62      6.74 o 
 -12   3   8        3.08        5.58      4.50 o 
 -11   3   8        0.10       -3.20      3.20 o 
 -10   3   8     1139.86     1154.16     19.56 o 
  -9   3   8      120.68      102.75      5.42 o 
  -8   3   8      373.79      342.42      7.55 o 
  -7   3   8      386.34      414.82      7.53 o 
  -6   3   8     4994.93     5053.14     52.43 o 
  -5   3   8       30.31       34.83      2.11 o 
  -4   3   8      136.62      138.88      3.50 o 
  -3   3   8       20.79       11.43      1.18 o 
  -2   3   8     7391.53     7178.09     54.25 o 
  -1   3   8     3979.73     4306.32     33.52 o 
   0   3   8       60.38       48.02      1.60 o 
   1   3   8      388.76      431.20      7.29 o 
   2   3   8     5985.62     5689.36     40.60 o 
   3   3   8     2214.38     2398.89     18.32 o 
   4   3   8        0.91        3.02      1.13 o 
   5   3   8        1.17        0.67      1.17 o 
   6   3   8     1401.29     1358.91     16.80 o 
   7   3   8      890.87      914.65     10.88 o 
   8   3   8        1.21        2.98      1.95 o 
   9   3   8      945.89      947.22     12.71 o 
  10   3   8     1480.23     1438.61     17.01 o 
  11   3   8       28.00       22.56      3.26 o 
  12   3   8        2.69       -2.94      3.17 o 
  13   3   8       16.77       13.60      3.84 o 
  14   3   8      278.13      299.01     10.84 o 
 -14   4   8       25.52       21.10      5.05 o 
 -13   4   8       38.12       51.40      6.20 o 
 -12   4   8      436.19      461.11     12.84 o 
 -11   4   8      162.40      146.41      8.00 o 
 -10   4   8      110.67      116.59      6.53 o 
  -9   4   8        5.08        2.56      3.41 o 
  -8   4   8      715.15      680.78     14.08 o 
  -7   4   8       65.87       74.58      5.02 o 
  -6   4   8       25.39       19.79      2.61 o 
  -5   4   8        0.49        1.11      1.74 o 
  -4   4   8     5258.65     5277.69     46.03 o 
  -3   4   8      618.51      609.37     10.41 o 
  -2   4   8        1.81        5.02      1.55 o 
  -1   4   8      290.06      355.20      6.75 o 
   0   4   8     9312.44     9186.93     77.52 o 
   1   4   8      254.47      257.29      6.47 o 
   2   4   8      501.19      453.76      5.99 o 
   3   4   8     1013.67     1052.17     11.20 o 
   4   4   8      369.83      333.39      4.85 o 
   5   4   8      150.85      139.49      3.54 o 
   6   4   8      539.13      424.84      7.57 o 
   7   4   8        1.25        3.95      2.20 o 
   8   4   8     1005.64     1129.17     14.45 o 
   9   4   8       95.22       71.83      4.37 o 
  10   4   8      229.99      203.76      6.65 o 
  11   4   8       40.50       47.78      4.41 o 
  12   4   8      522.00      501.58     11.90 o 
  13   4   8       27.97       27.00      5.79 o 
  14   4   8      123.14      136.29      7.71 o 
 -13   5   8       23.09       35.44      7.45 o 
 -12   5   8      150.68      144.61     11.78 o 
 -11   5   8        2.13       -3.89      3.89 o 
 -10   5   8      514.68      493.07     12.99 o 
  -9   5   8       56.46       45.05      5.07 o 
  -8   5   8        4.43        0.79      3.29 o 
  -7   5   8      629.01      536.51     15.10 o 
  -6   5   8      505.28      503.36     10.27 o 
  -5   5   8        1.05        3.04      2.23 o 
  -4   5   8      329.88      337.17      5.66 o 
  -3   5   8      151.51      148.33      4.11 o 
  -2   5   8     3234.42     2979.53     29.25 o 
  -1   5   8       20.04       21.83      2.00 o 
   0   5   8      292.56      287.11      5.38 o 
   1   5   8        4.38        2.44      1.65 o 
   2   5   8     2812.01     2848.35     26.93 o 
   3   5   8      886.81      944.22     11.36 o 
   4   5   8      339.59      386.05      6.92 o 
   5   5   8     1149.25     1183.54     14.96 o 
   6   5   8     1195.95     1154.77     15.96 o 
   7   5   8      739.86      738.07     16.67 o 
   8   5   8      207.65      196.85      5.87 o 
   9   5   8        0.43       -1.50      3.52 o 
  10   5   8      766.73      773.95     13.33 o 
  11   5   8        3.41        1.97      5.36 o 
  12   5   8      136.07      148.35      6.62 o 
  13   5   8        0.01        0.12      4.32 o 
 -12   6   8      140.94      177.92      9.18 o 
 -11   6   8       31.13       41.45      5.75 o 
 -10   6   8        0.14       -1.86      4.04 o 
  -9   6   8       17.78       16.03      4.44 o 
  -8   6   8     1325.62     1325.20     20.77 o 
  -7   6   8        2.96        9.36      3.42 o 
  -6   6   8      219.93      223.73      8.78 o 
  -5   6   8      357.87      300.53     11.17 o 
  -4   6   8      802.18      757.87     12.07 o 
  -3   6   8        8.32        2.34      2.18 o 
  -2   6   8       25.20       25.18      2.43 o 
  -1   6   8      358.19      335.38      7.14 o 
   0   6   8     2421.45     2383.35     26.44 o 
   1   6   8       11.41       17.00      2.46 o 
   2   6   8        9.36       21.47      2.60 o 
   3   6   8        3.60        1.76      2.06 o 
   4   6   8     1353.87     1206.11     13.86 o 
   5   6   8       43.54       41.92      4.22 o 
   6   6   8      311.07      311.06      8.01 o 
   7   6   8        1.49        3.22      3.14 o 
   8   6   8      606.50      601.78     11.72 o 
   9   6   8       33.31       34.76      4.96 o 
  10   6   8       78.92       84.62      5.53 o 
  11   6   8       22.18        9.77      4.68 o 
  12   6   8      659.24      626.96     14.65 o 
 -11   7   8       28.09       38.13      7.43 o 
 -10   7   8      529.07      587.99     13.67 o 
  -9   7   8       11.83        8.11      5.17 o 
  -8   7   8        4.08        0.66      4.55 o 
  -7   7   8       10.76       16.72      5.12 o 
  -6   7   8      706.74      779.83     17.41 o 
  -5   7   8        0.41       -0.57      3.81 o 
  -4   7   8      971.41      930.26     15.94 o 
  -3   7   8        1.71       -1.17      2.68 o 
  -2   7   8     1020.21      988.32     13.22 o 
  -1   7   8       13.80       11.21      2.67 o 
   0   7   8       90.63       95.47      4.09 o 
   1   7   8      941.85      922.49     27.05 o 
   2   7   8     3824.92     3850.86     37.95 o 
   3   7   8      988.56     1078.83     14.18 o 
   4   7   8       75.43       85.95      4.79 o 
   5   7   8      538.82      553.59     11.34 o 
   6   7   8      442.03      474.70     10.25 o 
   7   7   8       17.82       17.88      3.91 o 
   8   7   8      181.35      178.38      7.01 o 
   9   7   8       61.31       51.31      4.96 o 
  10   7   8      226.26      207.50      7.99 o 
  11   7   8      138.67      154.17      9.12 o 
 -10   8   8        5.32       16.09      8.06 o 
  -9   8   8      141.34      145.95      9.38 o 
  -8   8   8      929.57      953.08     29.07 o 
  -7   8   8       47.50       44.50      6.01 o 
  -6   8   8       54.39       73.02      6.55 o 
  -5   8   8       25.29       15.80      4.99 o 
  -4   8   8      335.16      344.61      8.68 o 
  -3   8   8      124.32      117.92      5.51 o 
  -2   8   8       29.62       32.74      3.74 o 
  -1   8   8       34.77       27.38      3.28 o 
   0   8   8      865.85      882.86     13.96 o 
   1   8   8      521.48      498.85      9.98 o 
   2   8   8       66.02       71.31      4.17 o 
   3   8   8      170.82      183.18      6.80 o 
   4   8   8      782.86      792.60     12.59 o 
   5   8   8       24.01       21.92      3.64 o 
   6   8   8        1.19       -2.36      3.52 o 
   7   8   8       11.80        9.49      4.08 o 
   8   8   8      116.55      120.71      6.54 o 
   9   8   8        4.28        1.90      4.22 o 
  -8   9   8        8.18        0.92     11.28 o 
  -7   9   8       14.88       11.46      7.01 o 
  -6   9   8      469.75      546.57     15.50 o 
  -5   9   8       17.26        9.49      4.52 o 
  -4   9   8      106.74      114.33      5.86 o 
  -3   9   8       39.48       34.57      4.27 o 
  -2   9   8      629.04      626.02     12.10 o 
  -1   9   8       73.76       85.69      5.71 o 
   0   9   8        0.09       -3.15      3.23 o 
   1   9   8      350.53      317.90      7.98 o 
   2   9   8      249.64      247.08      9.16 o 
   3   9   8        0.96        6.03      3.45 o 
   4   9   8        0.24        2.36      3.47 o 
   5   9   8        8.14        4.93      3.97 o 
   6   9   8      183.49      183.80      7.51 o 
   7   9   8       28.96       29.96      5.07 o 
  -4  10   8      420.13      469.88     14.43 o 
  -3  10   8       11.25       12.89      5.28 o 
  -2  10   8        0.48       -1.16      3.78 o 
  -1  10   8        5.61        3.65      3.88 o 
   0  10   8      128.32      135.09      6.54 o 
   1  10   8      111.33      134.98      6.68 o 
   2  10   8      452.53      512.17     13.08 o 
   3  10   8       11.68       13.39      4.10 o 
   4  10   8     1040.19     1105.47     21.22 o 
 -15   0   9      305.15      300.84     15.63 o 
 -13   0   9      447.59      470.38     18.33 o 
 -11   0   9     1545.24     1521.16     29.26 o 
  -9   0   9      433.12      458.51     16.13 o 
  -7   0   9     4495.54     4819.91     53.71 o 
  -5   0   9     6840.77     7186.28     61.54 o 
  -3   0   9      149.79      143.34      2.78 o 
  -1   0   9      325.55      339.77      4.38 o 
   1   0   9     4148.53     4004.28     34.22 o 
   3   0   9      516.41      604.51     10.91 o 
   5   0   9     5865.38     6058.73     68.89 o 
   7   0   9     1731.12     1802.53     24.00 o 
   9   0   9     2349.86     2303.64     33.34 o 
  11   0   9      208.89      155.75     13.61 o 
  13   0   9      223.97      203.32     16.98 o 
 -15   1   9       82.51       77.79      5.64 o 
 -14   1   9       11.22       13.02      3.97 o 
 -13   1   9      980.18     1015.70     23.48 o 
 -12   1   9       30.16       31.32      4.51 o 
 -11   1   9      400.43      380.18      9.31 o 
 -10   1   9       77.06       82.56      4.00 o 
  -9   1   9     1290.10     1404.92     17.10 o 
  -8   1   9      129.78      126.04      3.75 o 
  -7   1   9     1042.22     1042.36     11.36 o 
  -6   1   9      168.40      205.99      3.33 o 
  -5   1   9     1327.94     1137.88      9.01 o 
  -4   1   9      947.01      973.16      7.29 o 
  -3   1   9       45.17       45.44      1.20 o 
  -2   1   9      131.61      140.28      1.80 o 
  -1   1   9     7192.81     7429.09     44.05 o 
   0   1   9      457.50      416.15      3.83 o 
   1   1   9      109.17       65.47      2.28 o 
   2   1   9       67.25       90.23      3.08 o 
   3   1   9     2427.21     2281.72     17.56 o 
   4   1   9     1272.87     1444.33     13.50 o 
   5   1   9      187.47      204.33      3.85 o 
   6   1   9       54.13       51.74      2.27 o 
   7   1   9     5509.46     5517.15     40.11 o 
   8   1   9       67.72       73.17      2.74 o 
   9   1   9      173.73      160.69      4.43 o 
  10   1   9        0.80       -1.90      1.90 o 
  11   1   9       25.44       29.12      3.27 o 
  12   1   9      118.02      115.30      5.56 o 
  13   1   9       50.31       40.55      4.95 o 
  14   1   9       24.21       23.47      6.84 o 
 -15   2   9      291.76      308.22     21.33 o 
 -14   2   9        4.30        5.57      5.08 o 
 -13   2   9       50.42       41.70      5.98 o 
 -12   2   9      129.86      118.32      7.05 o 
 -11   2   9      536.54      502.81     14.04 o 
 -10   2   9       42.31       43.04      3.22 o 
  -9   2   9     1480.45     1601.59     18.66 o 
  -8   2   9      124.17      141.88      4.38 o 
  -7   2   9      681.33      746.00      9.43 o 
  -6   2   9       69.40       78.21      2.53 o 
  -5   2   9       36.15       34.17      1.75 o 
  -4   2   9     1753.77     1729.10     14.88 o 
  -3   2   9     4266.95     4162.81     31.82 o 
  -2   2   9        8.95        7.95      0.94 o 
  -1   2   9        1.15        1.38      0.74 o 
   0   2   9      387.67      455.62      4.71 o 
   1   2   9      614.87      444.83      4.83 o 
   2   2   9       92.78       94.14      1.98 o 
   3   2   9      324.45      309.86      3.99 o 
   4   2   9       65.35       87.00      2.68 o 
   5   2   9     7072.41     7073.50     56.80 o 
   6   2   9        7.22       13.93      1.60 o 
   7   2   9       13.35       21.79      1.91 o 
   8   2   9      853.16      723.62     11.75 o 
   9   2   9      656.52      722.62     11.17 o 
  10   2   9       15.59       16.17      2.86 o 
  11   2   9       13.60       17.02      3.09 o 
  12   2   9        9.87       12.44      3.68 o 
  13   2   9      571.06      590.69     12.51 o 
  14   2   9      110.33      107.79      6.25 o 
 -14   3   9        0.42       -0.39      5.07 o 
 -13   3   9      247.68      240.01     11.07 o 
 -12   3   9      160.40      168.97     17.25 o 
 -11   3   9       29.78       19.49      5.45 o 
 -10   3   9        9.48        7.84      3.36 o 
  -9   3   9     1386.38     1315.85     21.34 o 
  -8   3   9       31.69       21.81      3.34 o 
  -7   3   9     1034.65     1135.07     14.96 o 
  -6   3   9      372.06      430.55      7.65 o 
  -5   3   9     1985.37     2020.15     20.75 o 
  -4   3   9      139.57      153.54      3.62 o 
  -3   3   9       41.20       48.03      2.00 o 
  -2   3   9      142.93      102.22      2.77 o 
  -1   3   9     5762.65     5413.57     41.77 o 
   0   3   9       10.74       13.06      1.51 o 
   1   3   9      162.46      156.09      3.01 o 
   2   3   9      581.91      643.85      6.12 o 
   3   3   9     1602.82     1449.36     12.05 o 
   4   3   9      276.89      290.95      4.30 o 
   5   3   9      342.94      332.44      4.83 o 
   6   3   9      936.61      946.93     10.98 o 
   7   3   9     4486.31     4494.12     42.38 o 
   8   3   9      133.51      139.50      4.43 o 
   9   3   9       55.67       70.16      3.60 o 
  10   3   9        8.12       12.17      2.85 o 
  11   3   9     1133.56     1128.99     16.05 o 
  12   3   9        4.05        1.96      3.36 o 
  13   3   9        8.11       11.46      3.87 o 
  14   3   9        3.51        1.96      4.34 o 
 -14   4   9        2.84        2.79      4.46 o 
 -13   4   9      213.77      190.84      8.67 o 
 -12   4   9        0.06       -0.15      5.93 o 
 -11   4   9      643.37      667.36     17.23 o 
 -10   4   9       22.50       16.46      5.25 o 
  -9   4   9      685.96      699.65     18.51 o 
  -8   4   9      103.47      102.96      7.30 o 
  -7   4   9      127.06      116.44      7.43 o 
  -6   4   9       29.57       24.24      3.26 o 
  -5   4   9      111.26      117.39      6.09 o 
  -4   4   9        2.34        2.18      1.80 o 
  -3   4   9     3953.19     3788.32     34.23 o 
  -2   4   9      624.80      581.05      7.34 o 
  -1   4   9      279.87      275.79      4.45 o 
   0   4   9      836.59      843.06     12.14 o 
   1   4   9     4208.20     4170.95     37.26 o 
   2   4   9       37.77       30.93      2.21 o 
   3   4   9     1077.67     1050.29     12.00 o 
   4   4   9        0.10        1.61      1.68 o 
   5   4   9     1343.73     1228.49     13.98 o 
   6   4   9       34.05       71.35      3.38 o 
   7   4   9       70.95       57.08      3.72 o 
   8   4   9       23.61       37.49      3.11 o 
   9   4   9     2054.97     1992.34     29.37 o 
  10   4   9      355.20      345.04      8.47 o 
  11   4   9        8.06       14.38      3.66 o 
  12   4   9        6.06        1.62      4.00 o 
  13   4   9      373.49      388.06     10.46 o 
  14   4   9       11.00       12.50      4.92 o 
 -13   5   9       72.66       53.46      8.01 o 
 -12   5   9        4.82        0.60      4.36 o 
 -11   5   9      207.73      224.36      9.75 o 
 -10   5   9        4.25        5.62      4.08 o 
  -9   5   9      704.18      748.81     21.03 o 
  -8   5   9       13.36       15.62      3.92 o 
  -7   5   9      442.66      392.08     10.60 o 
  -6   5   9       60.69       65.11      6.54 o 
  -5   5   9      646.48      574.13     13.15 o 
  -4   5   9       72.59       70.84      4.11 o 
  -3   5   9     1156.40     1246.39     13.97 o 
  -2   5   9        4.01        4.69      1.74 o 
  -1   5   9     1473.21     1444.03     19.68 o 
   0   5   9       42.43       43.36      2.60 o 
   1   5   9      394.00      369.38      6.33 o 
   2   5   9       49.99       49.08      2.76 o 
   3   5   9     1832.39     1775.84     18.48 o 
   4   5   9        1.36        0.20      2.03 o 
   5   5   9       73.58       63.14      4.33 o 
   6   5   9       69.46       46.89      4.14 o 
   7   5   9      954.03      939.57     18.27 o 
   8   5   9      189.95      191.98      9.03 o 
   9   5   9      139.88      148.42      6.78 o 
  10   5   9       35.36       24.67      4.66 o 
  11   5   9      762.28      765.53     16.05 o 
  12   5   9       59.94       72.44      5.97 o 
  13   5   9       57.38       57.04      6.72 o 
 -12   6   9        6.87       11.54      6.48 o 
 -11   6   9      351.74      414.00     12.95 o 
 -10   6   9        1.79        0.08      4.28 o 
  -9   6   9      455.23      482.04     19.53 o 
  -8   6   9       12.64        3.69      3.94 o 
  -7   6   9     1984.40     2153.55     42.15 o 
  -6   6   9       83.64       89.51      7.45 o 
  -5   6   9       21.33        9.91      4.74 o 
  -4   6   9       93.91      102.79      5.92 o 
  -3   6   9     1143.85     1066.33     13.65 o 
  -2   6   9      417.76      394.86      7.34 o 
  -1   6   9      295.75      292.96      6.31 o 
   0   6   9      597.73      585.16     11.56 o 
   1   6   9     2413.86     2361.72     25.02 o 
   2   6   9     2267.46     2139.77     23.58 o 
   3   6   9       34.99       51.32      3.37 o 
   4   6   9      608.64      544.28     11.84 o 
   5   6   9     2668.76     2454.94     37.06 o 
   6   6   9        8.74        5.32      4.03 o 
   7   6   9        3.09        3.44      3.59 o 
   8   6   9      115.38      113.20      7.64 o 
   9   6   9      427.05      425.02     11.51 o 
  10   6   9       81.94       71.84      6.08 o 
  11   6   9       71.80       73.98      6.43 o 
  12   6   9        0.07       11.82      5.93 o 
 -11   7   9      238.83      235.13     18.88 o 
 -10   7   9       35.15       28.66      7.51 o 
  -9   7   9      769.16      758.44     22.08 o 
  -8   7   9        0.54        4.41      9.35 o 
  -7   7   9      347.65      342.87     13.91 o 
  -6   7   9      267.39      253.43     10.97 o 
  -5   7   9      128.80      149.33      7.95 o 
  -4   7   9      153.29      148.30      6.42 o 
  -3   7   9      248.20      241.70      7.75 o 
  -2   7   9       20.36       19.92      3.28 o 
  -1   7   9     1301.98     1275.14     17.34 o 
   0   7   9      523.24      489.80      9.51 o 
   1   7   9      911.15      866.76     13.53 o 
   2   7   9      161.32      138.53      5.40 o 
   3   7   9      952.55      942.86     14.32 o 
   4   7   9       13.73       14.60      3.76 o 
   5   7   9       10.70        7.01      3.69 o 
   6   7   9        1.21       -2.25      3.75 o 
   7   7   9      713.41      712.42     21.37 o 
   8   7   9        1.83        1.01      4.15 o 
   9   7   9        1.76       -4.28      4.28 o 
  10   7   9       37.09       41.24      5.79 o 
  11   7   9      255.36      278.57     21.27 o 
  -9   8   9       45.14       64.73     12.44 o 
  -8   8   9      142.58      120.35     10.45 o 
  -7   8   9      479.77      490.98     17.57 o 
  -6   8   9        6.60        6.78      4.88 o 
  -5   8   9      206.77      228.69      9.89 o 
  -4   8   9        0.81        2.95      3.37 o 
  -3   8   9      150.53      190.90      6.85 o 
  -2   8   9       19.58       13.57      3.38 o 
  -1   8   9       32.57       20.05      3.49 o 
   0   8   9       83.98       94.73      5.00 o 
   1   8   9      537.43      538.14     13.63 o 
   2   8   9        0.89        0.62      3.02 o 
   3   8   9       46.79       39.25      4.72 o 
   4   8   9      135.70      143.44      6.25 o 
   5   8   9      349.78      399.85      9.91 o 
   6   8   9        8.74        4.35      3.82 o 
   7   8   9        1.06       -3.74      3.74 o 
   8   8   9       84.10       87.15      6.63 o 
   9   8   9       49.06       57.31      7.55 o 
  -7   9   9       42.81       35.04      8.18 o 
  -6   9   9        2.95        2.87      5.12 o 
  -5   9   9      155.26      176.08      8.47 o 
  -4   9   9        8.14        7.58      3.85 o 
  -3   9   9       27.71       40.30      4.66 o 
  -2   9   9       50.43       42.92      4.57 o 
  -1   9   9      440.41      416.18     13.92 o 
   0   9   9        9.57        6.18      3.58 o 
   1   9   9      155.36      164.94      6.64 o 
   2   9   9        4.21        5.40      3.77 o 
   3   9   9      966.12      989.31     16.54 o 
   4   9   9      116.46      133.86      6.59 o 
   5   9   9        0.85       -0.04      4.44 o 
   6   9   9        4.67        2.47      4.81 o 
   7   9   9      333.79      334.87     16.79 o 
  -3  10   9      102.16      101.61      7.96 o 
  -2  10   9        3.61        7.51      5.36 o 
  -1  10   9       15.31        3.38      5.22 o 
   0  10   9       88.60       90.22      9.05 o 
   1  10   9      572.71      592.58     16.45 o 
   2  10   9       13.35       12.71      5.78 o 
   3  10   9       27.84       20.72     10.54 o 
 -14   0  10      157.68      132.09     10.60 o 
 -12   0  10      523.52      587.45     20.53 o 
 -10   0  10     2112.30     2087.04     37.20 o 
  -8   0  10      347.27      349.14      7.22 o 
  -6   0  10      115.62      112.57      3.99 o 
  -4   0  10     2378.07     2354.09     21.57 o 
  -2   0  10     7490.22     7268.14     58.07 o 
   0   0  10      263.15      270.06      3.78 o 
   2   0  10     4540.19     4628.49     42.63 o 
   4   0  10        4.03       10.84      1.74 o 
   6   0  10     1222.79     1158.02     16.88 o 
   8   0  10      976.68      972.56     21.74 o 
  10   0  10      226.14      306.60     17.59 o 
  12   0  10      174.38      248.06     17.35 o 
  14   0  10      178.84      149.38     15.08 o 
 -15   1  10        2.08        2.60      4.32 o 
 -14   1  10      450.64      412.34     12.53 o 
 -13   1  10        1.46       -0.27      3.42 o 
 -12   1  10      146.82      139.85      6.47 o 
 -11   1  10        0.65        1.71      2.87 o 
 -10   1  10       10.12        3.79      2.76 o 
  -9   1  10       33.44       34.64      2.73 o 
  -8   1  10     1486.24     1444.22     16.94 o 
  -7   1  10      335.33      351.65      6.23 o 
  -6   1  10     2066.73     2040.21     18.97 o 
  -5   1  10        6.44        3.87      1.10 o 
  -4   1  10      963.29      986.45      8.43 o 
  -3   1  10      206.36      223.76      2.71 o 
  -2   1  10     4118.83     4024.95     24.71 o 
  -1   1  10        0.63       -0.40      0.61 o 
   0   1  10     2796.84     2559.75     17.36 o 
   1   1  10        1.94       12.21      0.89 o 
   2   1  10     1397.70     1281.30     10.56 o 
   3   1  10      261.14      260.02      4.12 o 
   4   1  10     1669.94     1695.11     14.72 o 
   5   1  10       23.52       29.30      2.23 o 
   6   1  10     1512.82     1528.47     14.77 o 
   7   1  10       34.70       53.05      2.39 o 
   8   1  10      646.67      642.74      8.40 o 
   9   1  10      167.34      150.19      4.89 o 
  10   1  10        4.68        3.25      2.35 o 
  11   1  10      118.26      128.83      9.06 o 
  12   1  10      687.33      689.71     20.85 o 
  13   1  10       90.53       97.83      9.10 o 
  14   1  10       24.50       35.29      7.45 o 
 -14   2  10      289.74      284.43     15.54 o 
 -13   2  10       80.63       87.85      7.41 o 
 -12   2  10      338.99      355.75      9.21 o 
 -11   2  10       44.75       42.07      3.85 o 
 -10   2  10      370.00      362.20      7.76 o 
  -9   2  10      278.95      262.38      6.42 o 
  -8   2  10     1139.41     1083.20     13.65 o 
  -7   2  10        0.08        1.63      2.53 o 
  -6   2  10     2150.86     2174.76     20.16 o 
  -5   2  10      506.46      516.48      6.56 o 
  -4   2  10     1171.92     1159.45     11.06 o 
  -3   2  10      282.61      278.53      3.82 o 
  -2   2  10     2732.57     2745.24     18.76 o 
  -1   2  10      743.29      732.68      6.83 o 
   0   2  10     2743.62     2751.70     22.16 o 
   1   2  10        0.18        2.27      1.13 o 
   2   2  10      372.87      281.52      3.91 o 
   3   2  10       45.26       37.43      1.82 o 
   4   2  10      683.04      614.07      7.07 o 
   5   2  10      343.40      331.95      4.98 o 
   6   2  10     2658.11     2570.71     21.72 o 
   7   2  10      533.53      571.28      7.84 o 
   8   2  10       17.15       10.31      2.29 o 
   9   2  10       28.93       48.94      3.48 o 
  10   2  10     1311.09     1362.58     23.84 o 
  11   2  10        0.81       -0.02      2.85 o 
  12   2  10       50.64       49.30      6.67 o 
  13   2  10        0.94       -1.11      3.49 o 
  14   2  10       55.46       60.77      6.25 o 
 -14   3  10       20.37       19.46      5.83 o 
 -13   3  10      117.52       94.94      8.34 o 
 -12   3  10      279.96      253.52     26.54 o 
 -11   3  10       51.59       73.17      5.75 o 
 -10   3  10      610.30      626.16     13.28 o 
  -9   3  10      168.02      153.05     11.51 o 
  -8   3  10     1059.79     1079.06     18.28 o 
  -7   3  10       57.35       64.93      3.82 o 
  -6   3  10      517.64      553.03      9.08 o 
  -5   3  10      154.72      123.96      3.82 o 
  -4   3  10     4180.22     4200.69     37.19 o 
  -3   3  10        5.47        8.15      1.62 o 
  -2   3  10      694.99      668.20      7.22 o 
  -1   3  10      100.79       83.17      3.55 o 
   0   3  10     4424.71     4128.69     34.68 o 
   1   3  10       17.46       15.98      1.75 o 
   2   3  10     2091.57     2069.97     19.04 o 
   3   3  10      719.88      740.02      7.50 o 
   4   3  10     2603.29     2627.06     20.62 o 
   5   3  10      311.57      305.60      4.60 o 
   6   3  10      584.17      605.24      7.75 o 
   7   3  10      135.16      123.47      4.54 o 
   8   3  10     3009.30     2938.97     29.64 o 
   9   3  10      140.30      128.16      4.94 o 
  10   3  10      403.83      421.47     10.40 o 
  11   3  10       10.64       13.58      3.32 o 
  12   3  10      393.13      421.42     18.58 o 
  13   3  10       15.62        9.08      3.89 o 
  14   3  10       43.49       49.26      8.91 o 
 -13   4  10      138.96      141.31      7.59 o 
 -12   4  10      128.17      134.06      8.10 o 
 -11   4  10      112.57       94.57      8.42 o 
 -10   4  10      215.01      220.32     11.01 o 
  -9   4  10        6.79        6.18      4.77 o 
  -8   4  10      168.24      174.17      9.44 o 
  -7   4  10       80.97       70.68      6.49 o 
  -6   4  10     3144.02     3113.60     40.43 o 
  -5   4  10       17.74       11.77      2.38 o 
  -4   4  10     3692.38     3619.32     45.80 o 
  -3   4  10     1339.68     1348.19     14.74 o 
  -2   4  10     1532.09     1472.71     14.54 o 
  -1   4  10      391.27      398.40      6.40 o 
   0   4  10     1238.57     1286.52     13.16 o 
   1   4  10        4.79        2.72      1.62 o 
   2   4  10     3488.11     3450.58     31.78 o 
   3   4  10      130.55      147.78      4.45 o 
   4   4  10      942.19      976.05     11.69 o 
   5   4  10      474.12      434.60      8.24 o 
   6   4  10     1413.43     1331.98     19.79 o 
   7   4  10       26.06       29.81      4.31 o 
   8   4  10      732.77      741.98     13.54 o 
   9   4  10      636.86      587.03     10.96 o 
  10   4  10     1130.84     1104.02     22.51 o 
  11   4  10        2.66        3.42      3.81 o 
  12   4  10       71.53       72.82      5.72 o 
  13   4  10        1.37        0.54      4.30 o 
 -13   5  10       45.15       49.71     10.79 o 
 -12   5  10        7.03        1.95      4.63 o 
 -11   5  10       22.99       20.09      4.94 o 
 -10   5  10      168.66      166.79      8.64 o 
  -9   5  10        2.38        3.09      3.85 o 
  -8   5  10     1516.60     1522.06     25.61 o 
  -7   5  10      123.08       78.32      7.63 o 
  -6   5  10     3340.17     3339.00     58.87 o 
  -5   5  10      484.57      504.91     12.55 o 
  -4   5  10      379.80      390.72      9.45 o 
  -3   5  10       10.39       11.59      2.56 o 
  -2   5  10      455.68      433.79      7.46 o 
  -1   5  10        2.17        1.89      2.02 o 
   0   5  10     1714.37     1656.18     18.50 o 
   1   5  10      824.28      811.09     11.20 o 
   2   5  10      280.00      250.99      5.73 o 
   3   5  10      550.59      607.39      9.34 o 
   4   5  10      547.93      548.35      8.87 o 
   5   5  10       43.72       40.30      3.34 o 
   6   5  10       41.47       35.46      4.63 o 
   7   5  10       76.66       90.65      6.13 o 
   8   5  10      578.69      586.21     20.82 o 
   9   5  10       31.81       26.24      4.46 o 
  10   5  10      371.54      369.36     10.53 o 
  11   5  10      100.52       95.76     11.80 o 
  12   5  10      204.45      200.43      9.93 o 
 -12   6  10      107.64      113.34      9.76 o 
 -11   6  10       10.96        4.83      4.98 o 
 -10   6  10       95.35      101.79      7.14 o 
  -9   6  10        0.02       -5.19      5.19 o 
  -8   6  10      379.00      385.07     21.85 o 
  -7   6  10      843.45      761.24     34.08 o 
  -6   6  10     1482.30     1438.18     31.04 o 
  -5   6  10       60.69       64.24      7.00 o 
  -4   6  10      783.79      795.17     20.17 o 
  -3   6  10       51.62       44.04      3.56 o 
  -2   6  10      208.02      220.87      5.75 o 
  -1   6  10        0.07       -1.61      2.10 o 
   0   6  10      666.75      632.80      9.79 o 
   1   6  10      202.70      200.03      5.54 o 
   2   6  10     1685.22     1675.01     19.32 o 
   3   6  10      216.60      192.00      6.27 o 
   4   6  10      902.02      831.11     13.37 o 
   5   6  10        0.42        6.12      3.87 o 
   6   6  10      465.74      488.07     12.83 o 
   7   6  10      100.33      104.02      6.06 o 
   8   6  10       12.56       17.31      5.26 o 
   9   6  10       26.56       31.81      4.96 o 
  10   6  10      228.09      234.46      9.15 o 
  11   6  10        6.65        3.73      4.73 o 
 -10   7  10       95.19       69.04      8.68 o 
  -9   7  10      345.27      329.01     14.71 o 
  -8   7  10      736.44      744.11     21.67 o 
  -7   7  10        2.35       -0.02      5.22 o 
  -6   7  10      164.17      165.25     24.70 o 
  -5   7  10      263.72      220.19     11.65 o 
  -4   7  10      468.35      479.36     11.60 o 
  -3   7  10      320.24      349.84      9.32 o 
  -2   7  10      260.73      250.77      7.03 o 
  -1   7  10        4.96        1.89      2.83 o 
   0   7  10      232.19      232.80      6.76 o 
   1   7  10      233.78      223.32      6.78 o 
   2   7  10      591.28      578.11     10.67 o 
   3   7  10      591.82      556.76     10.57 o 
   4   7  10     1007.63     1008.18     17.43 o 
   5   7  10       20.54       17.52      4.72 o 
   6   7  10       75.89       56.42      5.38 o 
   7   7  10       66.16       70.90      5.84 o 
   8   7  10      240.82      230.70      9.03 o 
   9   7  10        3.19       -2.52      4.42 o 
  10   7  10       16.14       18.38      5.99 o 
  -9   8  10       61.32       65.77     12.99 o 
  -8   8  10       53.63       50.29      8.04 o 
  -7   8  10       15.96       15.70      6.61 o 
  -6   8  10      156.74      159.48     10.59 o 
  -5   8  10       93.29      103.69      7.25 o 
  -4   8  10       99.60       81.30      5.75 o 
  -3   8  10      228.04      222.63      8.08 o 
  -2   8  10      104.56       97.11      8.27 o 
  -1   8  10       60.97       69.35      4.71 o 
   0   8  10      124.14      119.09      5.56 o 
   1   8  10        2.34        3.84      3.27 o 
   2   8  10      832.62      834.29     15.31 o 
   3   8  10       11.04       12.87      4.24 o 
   4   8  10      337.50      292.79      9.38 o 
   5   8  10      134.74      139.22      8.94 o 
   6   8  10      192.57      185.36      8.30 o 
   7   8  10        3.21        0.63      4.60 o 
   8   8  10        0.68       -2.35      4.53 o 
  -6   9  10      291.17      302.25     20.84 o 
  -5   9  10        6.12        3.92      5.13 o 
  -4   9  10       11.48       13.28      4.48 o 
  -3   9  10       11.27        0.43      3.89 o 
  -2   9  10       81.15       79.15      5.88 o 
  -1   9  10       42.41       49.74      5.17 o 
   0   9  10      485.07      480.28     10.69 o 
   1   9  10        5.92        4.30      3.67 o 
   2   9  10      184.97      167.25      7.82 o 
   3   9  10       86.61       99.30      8.39 o 
   4   9  10      268.91      302.16     10.13 o 
   5   9  10       19.28       24.11      5.19 o 
   6   9  10      229.36      231.31     11.84 o 
 -13   0  11      146.11      150.97     11.40 o 
 -11   0  11      827.68      850.53     25.87 o 
  -9   0  11      805.06      787.64     23.41 o 
  -7   0  11     1386.76     1538.18     22.72 o 
  -5   0  11       52.00       84.68      3.12 o 
  -3   0  11     3129.92     3124.38     24.72 o 
  -1   0  11     5126.77     5361.70     45.81 o 
   1   0  11     6675.69     6867.52     57.63 o 
   3   0  11     1728.09     1568.33     17.96 o 
   5   0  11     4324.58     4470.31     46.07 o 
   7   0  11      212.68      206.25      7.05 o 
   9   0  11       44.51       26.86      5.18 o 
  11   0  11      443.42      515.13     14.38 o 
  13   0  11      190.94      208.40      9.63 o 
 -14   1  11        8.33       12.30      4.62 o 
 -13   1  11      442.16      435.24     20.72 o 
 -12   1  11       20.77       19.15      4.30 o 
 -11   1  11      273.82      258.29      7.96 o 
 -10   1  11      127.82      126.14      5.87 o 
  -9   1  11      893.47      870.38     13.17 o 
  -8   1  11      757.75      747.51     12.29 o 
  -7   1  11       18.93       12.80      1.88 o 
  -6   1  11        9.19       10.65      2.08 o 
  -5   1  11      564.19      485.81      6.37 o 
  -4   1  11       88.07      122.92      3.11 o 
  -3   1  11      794.56      731.26      6.95 o 
  -2   1  11       24.36       32.10      1.39 o 
  -1   1  11     2341.36     2536.44     15.65 o 
   0   1  11      208.91      205.49      3.18 o 
   1   1  11     2934.69     2795.26     19.95 o 
   2   1  11       56.10       52.45      1.77 o 
   3   1  11      561.89      470.00      5.60 o 
   4   1  11     1048.89      966.87     10.16 o 
   5   1  11     1510.16     1505.43     14.55 o 
   6   1  11       56.46       72.65      3.73 o 
   7   1  11     1408.82     1406.33     14.57 o 
   8   1  11        2.60        0.52      1.91 o 
   9   1  11     1042.71     1059.46     16.06 o 
  10   1  11       31.94       44.27      3.65 o 
  11   1  11     1056.91     1091.52     59.55 o 
  12   1  11       66.26       54.70      7.89 o 
  13   1  11       37.19       30.85     12.99 o 
  14   1  11        0.10       -0.92      8.46 o 
 -14   2  11       40.98       43.27      8.58 o 
 -13   2  11       47.76       56.13      6.63 o 
 -12   2  11       21.71       14.29      4.95 o 
 -11   2  11     1073.41     1115.38     26.34 o 
 -10   2  11       27.63       32.16      3.22 o 
  -9   2  11       46.72       39.77      3.17 o 
  -8   2  11      229.18      224.02      5.37 o 
  -7   2  11      475.35      520.21      7.65 o 
  -6   2  11       47.26       52.77      2.35 o 
  -5   2  11      392.06      379.13      5.58 o 
  -4   2  11      117.94      126.28      3.05 o 
  -3   2  11     3015.83     2946.92     24.63 o 
  -2   2  11        8.67        9.65      1.12 o 
  -1   2  11      443.21      490.94      5.29 o 
   0   2  11       40.75       44.58      1.64 o 
   1   2  11     1752.12     1659.64     14.32 o 
   2   2  11      213.55      213.41      4.12 o 
   3   2  11     1051.93     1016.37     10.06 o 
   4   2  11      519.63      520.75      6.51 o 
   5   2  11      369.34      389.83      5.66 o 
   6   2  11        5.74        3.03      1.69 o 
   7   2  11     1723.57     1547.53     17.46 o 
   8   2  11      113.61       90.42      4.05 o 
   9   2  11     1188.38     1103.92     15.22 o 
  10   2  11        2.13        3.58      2.83 o 
  11   2  11      718.49      771.57     12.61 o 
  12   2  11       10.23        1.65      3.73 o 
  13   2  11       55.50       71.13      8.45 o 
  14   2  11       41.15       68.22     11.89 o 
 -14   3  11       76.72       90.08      8.03 o 
 -13   3  11      479.96      503.28     24.49 o 
 -12   3  11        0.08        3.41      4.72 o 
 -11   3  11        0.70        4.11      3.86 o 
 -10   3  11       74.05       70.80      5.16 o 
  -9   3  11     1558.89     1636.58     25.72 o 
  -8   3  11      488.48      482.60      9.93 o 
  -7   3  11       33.77       42.44      3.55 o 
  -6   3  11       98.65      115.13      4.32 o 
  -5   3  11     2016.06     2056.73     20.15 o 
  -4   3  11       42.61       34.21      2.34 o 
  -3   3  11     1155.39     1198.08     12.89 o 
  -2   3  11      178.66      166.72      3.48 o 
  -1   3  11     3530.83     3540.10     30.35 o 
   0   3  11       50.98       48.35      2.29 o 
   1   3  11       13.63       11.31      1.71 o 
   2   3  11      742.60      741.11      8.83 o 
   3   3  11     1783.22     1668.15     16.30 o 
   4   3  11       26.91       28.18      2.10 o 
   5   3  11      337.25      358.12      6.10 o 
   6   3  11       21.44       21.25      2.48 o 
   7   3  11      618.75      559.97     14.83 o 
   8   3  11      721.27      736.43     11.54 o 
   9   3  11      476.39      455.67     11.96 o 
  10   3  11       16.16       11.12      3.15 o 
  11   3  11      172.91      177.94      8.01 o 
  12   3  11        0.63        4.49      3.68 o 
  13   3  11      139.22      143.01      6.83 o 
 -13   4  11        8.25        1.53      4.38 o 
 -12   4  11       13.36       14.74      4.68 o 
 -11   4  11      645.46      628.60     14.33 o 
 -10   4  11       10.46        7.56      5.14 o 
  -9   4  11      131.62      123.68      8.46 o 
  -8   4  11       93.39       59.88      6.54 o 
  -7   4  11     2112.51     2152.38     40.66 o 
  -6   4  11       15.18       10.15      3.98 o 
  -5   4  11     1093.12     1142.00     17.92 o 
  -4   4  11     1077.77     1043.65     13.44 o 
  -3   4  11     2486.72     2435.05     22.17 o 
  -2   4  11      712.66      696.68      8.76 o 
  -1   4  11       23.77       20.37      2.20 o 
   0   4  11        0.01       -1.18      1.65 o 
   1   4  11      225.28      241.62      4.79 o 
   2   4  11      111.89      112.93      5.62 o 
   3   4  11      377.25      357.51      7.79 o 
   4   4  11      456.19      462.65      9.43 o 
   5   4  11      379.67      400.58      8.05 o 
   6   4  11       69.45       71.70      4.68 o 
   7   4  11     1450.43     1381.23     37.07 o 
   8   4  11        0.05        0.43      3.80 o 
   9   4  11     1020.39      984.62     17.15 o 
  10   4  11        5.38        2.08      3.98 o 
  11   4  11       62.77       71.62      6.71 o 
  12   4  11        0.35       -1.05      3.70 o 
  13   4  11      134.67      148.55      9.39 o 
 -12   5  11        0.14        0.32      4.68 o 
 -11   5  11       38.15       30.55      5.43 o 
 -10   5  11       25.93       24.22      5.71 o 
  -9   5  11      734.12      752.74     16.53 o 
  -8   5  11      118.39      107.27      9.41 o 
  -7   5  11      314.82      326.40     20.78 o 
  -6   5  11       51.40       60.69      6.80 o 
  -5   5  11      764.87      769.81     19.72 o 
  -4   5  11       28.84       29.32      3.87 o 
  -3   5  11      748.95      721.41     10.44 o 
  -2   5  11       23.00       24.97      2.68 o 
  -1   5  11     1377.93     1337.43     15.91 o 
   0   5  11        7.57        7.14      2.30 o 
   1   5  11      584.51      561.65      8.94 o 
   2   5  11       44.38       52.39      3.25 o 
   3   5  11      309.75      333.20      6.81 o 
   4   5  11       84.25       73.60      4.16 o 
   5   5  11     2164.89     2106.23     27.83 o 
   6   5  11       14.44       20.46      4.25 o 
   7   5  11      737.29      683.66     17.11 o 
   8   5  11        9.15        8.47      4.24 o 
   9   5  11      412.58      409.40     10.82 o 
  10   5  11        0.09        0.13      4.26 o 
  11   5  11       18.07       12.63      4.73 o 
  12   5  11       12.10       16.52      9.87 o 
 -11   6  11      254.74      247.24     19.86 o 
 -10   6  11        0.69       -5.46      5.46 o 
  -9   6  11       34.26       41.95      9.72 o 
  -8   6  11       26.97       14.19      5.92 o 
  -7   6  11      339.74      320.89     13.47 o 
  -6   6  11      461.73      430.91     15.57 o 
  -5   6  11      448.10      445.67     14.95 o 
  -4   6  11        1.66       -2.97      3.54 o 
  -3   6  11      249.43      261.30      6.90 o 
  -2   6  11      832.04      744.23     11.98 o 
  -1   6  11      410.48      433.55      8.78 o 
   0   6  11      363.60      341.96      7.82 o 
   1   6  11      515.00      483.28      9.37 o 
   2   6  11      382.28      395.21     12.66 o 
   3   6  11     1398.40     1317.98     18.36 o 
   4   6  11      109.52      115.41      5.16 o 
   5   6  11      492.38      431.49     11.96 o 
   6   6  11       52.87       68.84      5.88 o 
   7   6  11      507.70      524.48     13.94 o 
   8   6  11        0.53       -3.23      3.83 o 
   9   6  11      423.52      385.45     11.07 o 
  10   6  11        5.58        8.86      4.68 o 
  11   6  11       44.21       59.77      7.37 o 
 -10   7  11        0.31       -4.23      8.95 o 
  -9   7  11      148.98      163.18     20.84 o 
  -8   7  11      159.19      161.51     25.84 o 
  -7   7  11      275.81      261.44     12.78 o 
  -6   7  11       66.71       63.07     13.09 o 
  -5   7  11     1198.54     1126.90     27.21 o 
  -4   7  11      184.06      179.58     10.75 o 
  -3   7  11      172.58      148.65      7.53 o 
  -2   7  11      190.79      178.03      8.33 o 
  -1   7  11     1110.71     1106.45     16.08 o 
   0   7  11      151.44      145.12      9.18 o 
   1   7  11       46.62       38.50      3.78 o 
   2   7  11        9.64        8.88      3.18 o 
   3   7  11      907.72      840.13     14.38 o 
   4   7  11       10.18       10.24      5.27 o 
   5   7  11      832.64      753.18     25.68 o 
   6   7  11        0.53        0.75      4.46 o 
   7   7  11      148.99      137.89     11.47 o 
   8   7  11        6.59        5.68      4.75 o 
   9   7  11      187.06      187.62      8.64 o 
  10   7  11        4.30       -3.15      5.52 o 
  -8   8  11       83.78       90.41     13.85 o 
  -7   8  11      102.33       96.87      9.75 o 
  -6   8  11       70.45       69.05      9.84 o 
  -5   8  11       71.92       74.13      6.82 o 
  -4   8  11      109.35       85.96      5.90 o 
  -3   8  11      283.25      231.65     10.33 o 
  -2   8  11       77.74       84.82      5.69 o 
  -1   8  11      126.77      116.81      5.60 o 
   0   8  11       36.52       20.63      3.79 o 
   1   8  11      670.14      701.11     12.71 o 
   2   8  11       59.23       58.05      4.67 o 
   3   8  11      217.41      208.50      8.18 o 
   4   8  11       15.90       10.57      4.15 o 
   5   8  11      420.15      402.74     12.17 o 
   6   8  11      175.89      153.61     10.24 o 
   7   8  11       93.10       74.19      6.56 o 
   8   8  11       22.21       21.35      6.40 o 
  -5   9  11      190.34      168.62     16.98 o 
  -4   9  11       36.36       17.09      6.36 o 
  -3   9  11       16.97       13.20      4.54 o 
  -2   9  11       46.96       50.73      5.51 o 
  -1   9  11       10.42        7.19      4.25 o 
   0   9  11        0.89        5.36      3.75 o 
   1   9  11      357.28      366.57      9.62 o 
   2   9  11        7.91        6.72      4.55 o 
   3   9  11      224.77      228.76     11.01 o 
   4   9  11       47.15       49.68      7.07 o 
   5   9  11       31.54       42.35      6.88 o 
 -14   0  12      225.99      256.89     14.59 o 
 -12   0  12       49.16       45.05      7.17 o 
 -10   0  12     1994.05     2086.00     50.75 o 
  -8   0  12       35.07       38.59     15.20 o 
  -6   0  12      697.52      654.17     17.93 o 
  -4   0  12       38.24       44.45      2.40 o 
  -2   0  12     6756.82     6786.44     62.36 o 
   0   0  12      437.19      426.98      5.74 o 
   2   0  12     2176.18     2169.19     23.25 o 
   4   0  12       86.10       82.07      8.55 o 
   6   0  12     2255.18     2159.18     31.17 o 
   8   0  12      116.35       94.04      5.27 o 
  10   0  12      876.68      778.56     18.38 o 
  12   0  12       75.90       89.14      6.51 o 
 -14   1  12       45.46       47.46      5.54 o 
 -13   1  12        0.29       -3.71      3.71 o 
 -12   1  12      403.07      410.65     12.12 o 
 -11   1  12        6.03        9.29      3.85 o 
 -10   1  12       47.50       34.07      7.82 o 
  -9   1  12       84.61       96.34      4.80 o 
  -8   1  12     1358.28     1374.27     25.32 o 
  -7   1  12       38.66       34.81      2.61 o 
  -6   1  12        1.97       -1.31      1.57 o 
  -5   1  12       39.38       37.30      2.10 o 
  -4   1  12     3142.17     3271.47     28.96 o 
  -3   1  12      393.08      417.94      4.93 o 
  -2   1  12       29.29       31.09      1.67 o 
  -1   1  12      301.85      339.12      4.57 o 
   0   1  12     6496.87     6362.77     45.30 o 
   1   1  12        2.53        0.91      1.16 o 
   2   1  12      841.06      815.00      7.79 o 
   3   1  12      158.76      184.44      3.34 o 
   4   1  12     4171.47     4192.31     32.76 o 
   5   1  12       24.06       25.70      1.95 o 
   6   1  12       90.05       97.13      3.54 o 
   7   1  12        0.03       -1.24      1.74 o 
   8   1  12      249.38      288.59      6.62 o 
   9   1  12      159.53      168.84      5.95 o 
  10   1  12      796.89      774.09     24.20 o 
  11   1  12       33.82       32.68      6.41 o 
  12   1  12      545.31      582.46     19.20 o 
  13   1  12      113.34      121.18      9.76 o 
 -14   2  12      113.98      116.71     11.28 o 
 -13   2  12       29.85       24.89      7.48 o 
 -12   2  12        4.56       -1.96      5.52 o 
 -11   2  12       75.47       63.99      6.31 o 
 -10   2  12      600.72      627.49     11.01 o 
  -9   2  12      176.15      186.36      5.82 o 
  -8   2  12      165.44      154.72      4.69 o 
  -7   2  12       95.58      102.99      3.84 o 
  -6   2  12     1485.46     1589.74     15.82 o 
  -5   2  12       13.78        8.71      1.61 o 
  -4   2  12      245.88      247.24      4.23 o 
  -3   2  12     1792.35     1779.06     15.17 o 
  -2   2  12     6062.82     5855.35     46.72 o 
  -1   2  12      446.17      433.91      5.05 o 
   0   2  12      122.25       85.61      2.26 o 
   1   2  12      551.21      563.70      6.03 o 
   2   2  12     2761.37     2765.43     24.57 o 
   3   2  12     1190.98     1184.89     13.38 o 
   4   2  12      258.08      269.79      5.44 o 
   5   2  12       48.46       69.20      2.86 o 
   6   2  12      457.72      473.73      7.91 o 
   7   2  12       34.43       23.21      2.66 o 
   8   2  12      156.93      146.32      6.17 o 
   9   2  12      105.42      102.20      7.64 o 
  10   2  12     1442.76     1498.01     22.48 o 
  11   2  12       27.92       37.45      5.85 o 
  12   2  12       69.23       54.98      7.45 o 
  13   2  12        1.90        2.55      6.06 o 
 -13   3  12      147.58      160.98      9.82 o 
 -12   3  12      609.63      609.17     17.31 o 
 -11   3  12        8.63        7.45      4.03 o 
 -10   3  12       95.05       99.90      5.91 o 
  -9   3  12      674.30      669.10     14.07 o 
  -8   3  12      632.49      588.23     16.02 o 
  -7   3  12        0.99        1.43      2.54 o 
  -6   3  12      423.66      449.92      7.74 o 
  -5   3  12      419.10      451.50      6.94 o 
  -4   3  12     5386.10     5412.94     47.49 o 
  -3   3  12      103.49       89.01      2.96 o 
  -2   3  12       29.91       29.46      2.01 o 
  -1   3  12      188.51      190.20      4.16 o 
   0   3  12     1785.13     1664.16     16.15 o 
   1   3  12       95.90       96.68      3.13 o 
   2   3  12       21.08       31.23      2.28 o 
   3   3  12       12.05       18.81      2.12 o 
   4   3  12      697.04      717.99     10.32 o 
   5   3  12      279.88      314.23     12.92 o 
   6   3  12      449.11      457.07      8.77 o 
   7   3  12      209.28      188.51      5.84 o 
   8   3  12      996.06      970.22     15.57 o 
   9   3  12       95.19      101.46      5.20 o 
  10   3  12      137.36      153.53      6.54 o 
  11   3  12        5.12        6.10      3.24 o 
  12   3  12      567.99      563.36     21.95 o 
  13   3  12        4.58        2.09      4.80 o 
 -13   4  12       10.95       17.90      5.11 o 
 -12   4  12        4.78        0.82      6.19 o 
 -11   4  12       49.41       51.33      7.33 o 
 -10   4  12      546.53      505.42     15.25 o 
  -9   4  12        2.82        8.49      5.01 o 
  -8   4  12        9.29        8.30      5.11 o 
  -7   4  12      102.75      100.53      8.12 o 
  -6   4  12     2468.74     2485.46     38.04 o 
  -5   4  12      154.34      124.40      5.44 o 
  -4   4  12      358.26      354.32      9.63 o 
  -3   4  12      788.77      823.12     11.20 o 
  -2   4  12     1329.89     1342.08     14.61 o 
  -1   4  12      317.95      311.18      7.87 o 
   0   4  12      253.92      259.16      5.72 o 
   1   4  12        0.02       -0.75      1.92 o 
   2   4  12     1748.71     1767.27     18.40 o 
   3   4  12       16.23       10.23      2.21 o 
   4   4  12       62.81       76.10      3.74 o 
   5   4  12      156.58      143.33      5.31 o 
   6   4  12     1344.13     1332.24     20.26 o 
   7   4  12       91.80       99.90      8.19 o 
   8   4  12      612.10      615.29     14.77 o 
   9   4  12       39.02       45.81      5.94 o 
  10   4  12      150.23      174.04      8.88 o 
  11   4  12       18.08       23.26      4.31 o 
  12   4  12      160.34      175.92      9.28 o 
 -12   5  12      141.24      144.60      9.82 o 
 -11   5  12        6.21        2.15      4.56 o 
 -10   5  12       23.53       30.25      6.54 o 
  -9   5  12        0.72        0.56      6.13 o 
  -8   5  12      646.44      621.96     18.42 o 
  -7   5  12      685.26      695.27     19.28 o 
  -6   5  12      669.29      608.75     19.65 o 
  -5   5  12       16.39        8.06      7.02 o 
  -4   5  12     1216.85     1260.60     21.69 o 
  -3   5  12      240.63      269.32      7.43 o 
  -2   5  12        0.31       -0.14      2.20 o 
  -1   5  12       91.22       79.68      3.77 o 
   0   5  12      177.49      174.62      5.15 o 
   1   5  12       83.52       79.62      4.16 o 
   2   5  12      125.90      133.27      4.69 o 
   3   5  12       57.64       40.47      3.22 o 
   4   5  12     2132.10     2051.74     24.77 o 
   5   5  12      324.92      330.31     13.34 o 
   6   5  12       61.22       52.63      5.34 o 
   7   5  12       46.71       42.38      5.26 o 
   8   5  12      529.92      509.70     13.76 o 
   9   5  12        0.17        0.19      3.91 o 
  10   5  12      196.80      194.93      8.28 o 
  11   5  12       34.21       40.47      5.60 o 
 -11   6  12        1.89       -8.46      8.46 o 
 -10   6  12      290.83      295.51     14.26 o 
  -9   6  12       44.74       51.81      7.74 o 
  -8   6  12        2.34        7.52      5.59 o 
  -7   6  12       78.85       66.82     18.30 o 
  -6   6  12      890.71      846.35     22.25 o 
  -5   6  12      376.32      391.72     14.30 o 
  -4   6  12       53.75       49.72      5.35 o 
  -3   6  12      421.05      440.18      9.08 o 
  -2   6  12     1712.86     1593.92     24.84 o 
  -1   6  12      152.58      152.04      5.61 o 
   0   6  12      138.18      109.96      4.91 o 
   1   6  12      293.70      289.04      7.48 o 
   2   6  12     1582.49     1550.35     20.78 o 
   3   6  12        0.32       -1.48      2.81 o 
   4   6  12       75.09       78.80      4.61 o 
   5   6  12       66.89       60.53     10.34 o 
   6   6  12      312.24      318.66     10.82 o 
   7   6  12       10.41        8.40      4.47 o 
   8   6  12       73.28       67.86      5.76 o 
   9   6  12      153.69      169.21      7.91 o 
  10   6  12      201.86      197.64     16.48 o 
  -9   7  12       12.35        6.68      9.19 o 
  -8   7  12      279.77      310.46     14.30 o 
  -7   7  12       81.46       83.39      8.65 o 
  -6   7  12       18.46        9.99      5.94 o 
  -5   7  12       55.24       78.17      6.66 o 
  -4   7  12     1313.47     1246.96     20.42 o 
  -3   7  12      146.44      161.00      7.04 o 
  -2   7  12       16.37       15.77      3.42 o 
  -1   7  12        3.41        2.54      3.08 o 
   0   7  12      884.58      836.81     13.73 o 
   1   7  12       21.25       17.61      3.53 o 
   2   7  12       15.41        8.37      3.30 o 
   3   7  12       28.15       27.75      4.29 o 
   4   7  12      703.50      718.43     20.08 o 
   5   7  12       77.34       92.37      7.10 o 
   6   7  12       39.22       43.08      5.92 o 
   7   7  12       20.90       18.38      4.86 o 
   8   7  12      160.13      147.31      7.82 o 
   9   7  12       30.70       32.52      6.68 o 
  -7   8  12       16.12        8.95      9.50 o 
  -6   8  12      323.49      336.19     12.34 o 
  -5   8  12        5.66        7.99      5.73 o 
  -4   8  12        1.97       -1.13      3.98 o 
  -3   8  12       64.65       69.45      5.58 o 
  -2   8  12      697.19      683.62     27.04 o 
  -1   8  12       39.84       51.62      4.56 o 
   0   8  12       57.88       62.76      4.78 o 
   1   8  12       24.91       25.99      4.08 o 
   2   8  12      236.81      248.43      7.78 o 
   3   8  12       21.65        5.70      4.22 o 
   4   8  12      122.96      122.60      7.07 o 
   5   8  12        5.98        1.80      5.14 o 
   6   8  12      295.77      316.62     10.71 o 
   7   8  12        3.40        0.69      5.75 o 
  -4   9  12      435.58      481.23     25.74 o 
  -3   9  12      167.75      174.45     15.32 o 
  -2   9  12       16.31       31.44      7.19 o 
  -1   9  12      105.30      127.82     21.05 o 
   0   9  12      558.52      586.29     15.75 o 
   1   9  12       82.41      107.33      7.71 o 
   2   9  12        0.80        1.62      6.45 o 
   3   9  12       11.00       15.49      7.09 o 
   4   9  12      405.40      396.25     14.03 o 
 -13   0  13      157.02      182.11     12.44 o 
 -11   0  13       77.56       55.96      7.36 o 
  -9   0  13      466.29      493.43     17.84 o 
  -7   0  13      486.03      465.55     12.66 o 
  -5   0  13     1631.07     1668.51     29.70 o 
  -3   0  13      260.45      240.63      6.92 o 
  -1   0  13     7247.45     7325.67     95.51 o 
   1   0  13        1.31        2.89      1.80 o 
   3   0  13     3259.20     3139.52     44.16 o 
   5   0  13     1079.58     1158.92     19.04 o 
   7   0  13       98.35      134.98      6.10 o 
   9   0  13      790.33      729.42     14.71 o 
  11   0  13      755.32      777.68     18.80 o 
  13   0  13        0.60       11.71      8.77 o 
 -13   1  13       22.73       25.12      4.78 o 
 -12   1  13       24.28       13.74      4.36 o 
 -11   1  13     1184.87     1209.32     23.74 o 
 -10   1  13       31.76       30.76      6.34 o 
  -9   1  13     1178.23     1224.85     19.55 o 
  -8   1  13      212.49      222.43     10.03 o 
  -7   1  13       34.45       47.93      3.99 o 
  -6   1  13        2.03        4.91      1.96 o 
  -5   1  13       44.38       40.23      2.61 o 
  -4   1  13        0.92        0.06      1.40 o 
  -3   1  13     1990.33     2044.33     18.14 o 
  -2   1  13     1195.94     1134.06     10.67 o 
  -1   1  13      189.21      218.12      3.81 o 
   0   1  13      111.63      129.89      3.21 o 
   1   1  13     3352.87     3416.75     27.08 o 
   2   1  13      455.65      448.03      6.05 o 
   3   1  13       47.09       52.05      2.20 o 
   4   1  13       10.83        7.10      1.51 o 
   5   1  13      880.96      842.31      9.77 o 
   6   1  13        0.76       -0.94      1.59 o 
   7   1  13       92.57       89.60      3.99 o 
   8   1  13      148.77      151.02      5.14 o 
   9   1  13     1942.09     2006.42     26.58 o 
  10   1  13       25.04       20.60      4.95 o 
  11   1  13        0.51       -5.00      5.00 o 
  12   1  13        0.05        4.23      5.77 o 
  13   1  13      419.93      484.13     18.49 o 
 -13   2  13      139.17      118.85     11.16 o 
 -12   2  13       26.08       26.11      7.05 o 
 -11   2  13      284.57      264.92     14.47 o 
 -10   2  13        1.86        1.04      4.31 o 
  -9   2  13     1248.43     1351.65     21.08 o 
  -8   2  13        2.21       -0.28      2.27 o 
  -7   2  13       33.68       34.73      2.65 o 
  -6   2  13       79.14       68.24      2.91 o 
  -5   2  13      515.98      551.12      7.54 o 
  -4   2  13      118.66      120.19      3.17 o 
  -3   2  13       46.77       37.34      1.94 o 
  -2   2  13      469.58      454.06      6.01 o 
  -1   2  13     4786.97     4804.58     36.62 o 
   0   2  13        2.21        0.07      1.68 o 
   1   2  13      206.78      187.14      3.89 o 
   2   2  13        8.73       13.81      1.74 o 
   3   2  13     1994.82     2071.89     21.01 o 
   4   2  13       96.18       87.14      3.67 o 
   5   2  13      514.76      520.10      9.21 o 
   6   2  13       48.83       52.12      3.60 o 
   7   2  13     1046.10     1021.73     16.21 o 
   8   2  13       38.68       35.22      4.13 o 
   9   2  13       49.95       34.55      5.09 o 
  10   2  13        2.24        7.38      4.46 o 
  11   2  13      845.28      859.46     23.88 o 
  12   2  13       46.44       38.72      7.02 o 
  13   2  13       38.99       49.77     10.79 o 
 -13   3  13      197.86      200.07     14.16 o 
 -12   3  13       79.82       83.31     12.23 o 
 -11   3  13      500.49      483.13     24.07 o 
 -10   3  13       25.11       23.59      4.95 o 
  -9   3  13       53.17       46.00      5.28 o 
  -8   3  13       26.22       24.07      4.00 o 
  -7   3  13     1188.61     1129.86     19.44 o 
  -6   3  13       69.38       62.51      3.62 o 
  -5   3  13       98.47      111.25      3.73 o 
  -4   3  13      462.34      459.36      7.12 o 
  -3   3  13     2983.71     3004.15     26.38 o 
  -2   3  13      187.70      181.47      4.15 o 
  -1   3  13      381.95      405.40      6.09 o 
   0   3  13        3.74        2.07      1.69 o 
   1   3  13     2791.78     2748.82     26.16 o 
   2   3  13       59.50       63.21      3.54 o 
   3   3  13        0.09        0.69      1.91 o 
   4   3  13     1433.53     1364.67     16.46 o 
   5   3  13     1281.96     1287.59     17.07 o 
   6   3  13      453.25      452.68      8.95 o 
   7   3  13       18.07        6.38      3.49 o 
   8   3  13      375.01      349.79     10.85 o 
   9   3  13      970.25      942.29     23.05 o 
  10   3  13        2.65        5.21      4.60 o 
  11   3  13       15.15       16.40      7.17 o 
  12   3  13       35.70       43.27     10.73 o 
 -12   4  13       52.16       45.20      6.64 o 
 -11   4  13        7.80        5.95      4.30 o 
 -10   4  13       35.05       35.13      4.97 o 
  -9   4  13      743.87      730.73     16.80 o 
  -8   4  13      146.40      144.40      9.27 o 
  -7   4  13      554.46      567.03     16.77 o 
  -6   4  13        0.52        3.66      4.49 o 
  -5   4  13      301.24      312.01      8.29 o 
  -4   4  13      165.29      187.54      5.80 o 
  -3   4  13      132.88      117.62      4.73 o 
  -2   4  13      334.74      348.34      7.80 o 
  -1   4  13     1296.07     1225.76     14.90 o 
   0   4  13        0.32       -1.81      2.07 o 
   1   4  13      106.84       83.67      3.70 o 
   2   4  13       23.48       12.93      2.41 o 
   3   4  13     1103.70     1120.24     13.38 o 
   4   4  13        1.55        0.21      2.43 o 
   5   4  13      114.86      131.76      5.17 o 
   6   4  13      157.74      133.47      5.84 o 
   7   4  13     2366.07     2199.05     34.42 o 
   8   4  13       20.60       12.46      4.63 o 
   9   4  13        3.66        1.56      4.34 o 
  10   4  13      139.71      135.33      8.18 o 
  11   4  13      180.02      177.18      7.49 o 
  12   4  13        9.46       12.59      4.88 o 
 -11   5  13      171.85      152.72     10.90 o 
 -10   5  13       15.41       20.81      6.48 o 
  -9   5  13      138.15      141.13     13.15 o 
  -8   5  13        4.42        0.73      5.04 o 
  -7   5  13      475.01      491.53     22.43 o 
  -6   5  13      385.03      411.63     14.69 o 
  -5   5  13       66.77       54.66      6.59 o 
  -4   5  13      219.02      209.79     10.11 o 
  -3   5  13      887.54      895.28     13.60 o 
  -2   5  13      117.33      102.29      4.68 o 
  -1   5  13      161.29      171.93      5.28 o 
   0   5  13      336.89      329.97      6.99 o 
   1   5  13      630.22      601.32      9.67 o 
   2   5  13        0.26       -1.47      2.62 o 
   3   5  13      141.17      144.01      6.60 o 
   4   5  13       61.50       60.85      4.19 o 
   5   5  13     1925.94     1822.32     37.96 o 
   6   5  13       45.90       45.89      5.47 o 
   7   5  13       40.22       38.00      5.43 o 
   8   5  13       69.22       66.39      6.81 o 
   9   5  13       75.38       84.19      6.97 o 
  10   5  13       18.81       13.00      4.83 o 
  11   5  13       56.93       64.11     19.98 o 
 -10   6  13       27.11       20.40      6.93 o 
  -9   6  13      316.30      327.26     14.50 o 
  -8   6  13       43.61       43.40      7.48 o 
  -7   6  13      467.90      515.75     17.47 o 
  -6   6  13       10.06       10.50      5.78 o 
  -5   6  13      402.22      412.82     12.32 o 
  -4   6  13        0.30        2.81      3.93 o 
  -3   6  13       24.15       24.49      3.55 o 
  -2   6  13      161.20      167.55      6.08 o 
  -1   6  13      388.92      364.69      8.45 o 
   0   6  13       13.12       15.52      3.31 o 
   1   6  13      348.01      311.94      7.80 o 
   2   6  13       77.25       81.67      5.17 o 
   3   6  13      469.12      477.61      9.87 o 
   4   6  13       89.29       83.04      4.90 o 
   5   6  13       61.30       59.73      6.07 o 
   6   6  13        0.07        0.68      4.08 o 
   7   6  13      502.29      496.53     27.43 o 
   8   6  13       59.00       50.22      6.24 o 
   9   6  13        2.28        4.23      5.40 o 
  10   6  13       71.17       80.59      7.73 o 
  -9   7  13      148.92      170.95     17.10 o 
  -8   7  13       30.10       35.72      7.43 o 
  -7   7  13      170.21      179.32     11.56 o 
  -6   7  13       11.58       16.98      5.13 o 
  -5   7  13       33.70       42.80      5.88 o 
  -4   7  13        0.20       -1.86      4.11 o 
  -3   7  13      734.51      755.99     19.22 o 
  -2   7  13        3.40        1.55      3.18 o 
  -1   7  13       42.77       41.89      4.17 o 
   0   7  13       34.55       45.16      4.29 o 
   1   7  13      929.58      910.83     14.76 o 
   2   7  13       76.83       70.90      4.87 o 
   3   7  13       26.52       28.67      3.96 o 
   4   7  13       22.00       25.87      4.72 o 
   5   7  13      265.26      257.50     10.38 o 
   6   7  13        9.02        4.55      4.86 o 
   7   7  13        3.31        3.37      5.75 o 
   8   7  13       11.78       11.59      5.80 o 
  -6   8  13        9.62        8.83      9.38 o 
  -5   8  13      337.83      310.34     14.78 o 
  -4   8  13       38.84       29.79      5.83 o 
  -3   8  13        1.35        3.89      4.16 o 
  -2   8  13       35.92       46.72      5.21 o 
  -1   8  13     1369.06     1344.39     22.24 o 
   0   8  13       76.26       77.09      6.85 o 
   1   8  13        3.71        4.53      3.85 o 
   2   8  13        0.37       -1.60      3.41 o 
   3   8  13      254.32      238.82      9.07 o 
   4   8  13        0.29        1.49      4.38 o 
   5   8  13       11.41       11.05      9.84 o 
   6   8  13       14.90        6.45      6.97 o 
  -2   9  13      190.56      184.26     11.64 o 
  -1   9  13        4.57        4.89      5.84 o 
   0   9  13       20.85       21.81      5.65 o 
   1   9  13      229.95      231.33     10.65 o 
   2   9  13        1.87        8.29      6.92 o 
 -12   0  14      333.58      311.99     15.51 o 
 -10   0  14      471.42      406.39     16.61 o 
  -8   0  14      568.34      544.89     14.00 o 
  -6   0  14     1717.72     1571.46     28.83 o 
  -4   0  14      865.80      923.37     19.10 o 
  -2   0  14      613.01      616.22     12.28 o 
   0   0  14     9162.54     8761.18    114.10 o 
   2   0  14     1010.13     1095.76     27.05 o 
   4   0  14      137.49      148.97      8.81 o 
   6   0  14        5.20        4.51      2.96 o 
   8   0  14     2317.09     2387.48     35.06 o 
  10   0  14       10.17       16.41      5.67 o 
  12   0  14      674.56      705.40     17.99 o 
 -13   1  14       21.04       24.18      4.91 o 
 -12   1  14      165.28      172.99      8.49 o 
 -11   1  14        4.91        2.10      3.91 o 
 -10   1  14      583.73      599.82     14.61 o 
  -9   1  14       75.29       57.00      4.36 o 
  -8   1  14      624.58      602.51     12.05 o 
  -7   1  14      358.82      332.30      7.46 o 
  -6   1  14     1179.15     1142.74     15.92 o 
  -5   1  14        4.18        1.37      1.90 o 
  -4   1  14      483.97      435.20      7.44 o 
  -3   1  14       24.81       27.03      2.31 o 
  -2   1  14     4025.48     4060.21     33.53 o 
  -1   1  14       19.33       15.81      1.73 o 
   0   1  14      468.10      469.90      5.64 o 
   1   1  14      228.15      205.18      3.75 o 
   2   1  14     4635.92     4702.92     38.76 o 
   3   1  14        4.96        2.99      1.65 o 
   4   1  14      915.77      920.82     12.38 o 
   5   1  14        0.27        2.01      1.99 o 
   6   1  14      117.24      140.33      4.65 o 
   7   1  14       24.79       15.46      2.34 o 
   8   1  14        6.74        7.86      2.48 o 
   9   1  14        2.74        4.10      4.34 o 
  10   1  14      663.85      694.65     21.50 o 
  11   1  14        0.08        2.44      4.37 o 
  12   1  14       23.95       27.22      4.91 o 
 -13   2  14        1.15        7.54      6.93 o 
 -12   2  14       58.06       59.58      8.52 o 
 -11   2  14        1.22       -3.80      5.58 o 
 -10   2  14      321.84      311.69     14.89 o 
  -9   2  14       48.21       42.19      7.63 o 
  -8   2  14     1002.69      996.07     29.90 o 
  -7   2  14       45.85       51.16      3.33 o 
  -6   2  14       52.30       53.89      2.81 o 
  -5   2  14        7.05        3.32      1.68 o 
  -4   2  14      986.35     1058.95     10.99 o 
  -3   2  14      255.02      266.22      4.89 o 
  -2   2  14      416.40      422.99      6.01 o 
  -1   2  14       38.84       40.21      2.01 o 
   0   2  14     1667.52     1708.55     15.74 o 
   1   2  14     1844.14     1755.16     25.89 o 
   2   2  14     1554.59     1533.39     14.99 o 
   3   2  14      474.64      488.00      7.40 o 
   4   2  14     2479.70     2554.14     28.77 o 
   5   2  14       20.91       14.69      2.86 o 
   6   2  14      110.51      110.88      4.73 o 
   7   2  14       13.97       12.95      4.14 o 
   8   2  14      501.80      494.70     16.17 o 
   9   2  14        0.91       -5.20      5.20 o 
  10   2  14      219.84      248.88     12.80 o 
  11   2  14       44.71       51.28     15.69 o 
  12   2  14      608.98      562.26     28.38 o 
 -12   3  14      282.03      296.98     16.55 o 
 -11   3  14       36.67       53.16     15.20 o 
 -10   3  14      436.45      416.30     15.57 o 
  -9   3  14       70.35       64.84      6.75 o 
  -8   3  14      344.96      349.79     10.05 o 
  -7   3  14       48.65       48.38      4.60 o 
  -6   3  14      663.92      658.28     17.67 o 
  -5   3  14      108.63      121.29      4.67 o 
  -4   3  14      511.20      540.58      7.89 o 
  -3   3  14      521.49      538.07      8.42 o 
  -2   3  14        7.79       13.33      3.73 o 
  -1   3  14       19.12       25.49      2.36 o 
   0   3  14     1147.50     1123.70     12.57 o 
   1   3  14       56.13       73.27      3.13 o 
   2   3  14      469.04      499.19      7.78 o 
   3   3  14      544.05      575.52      9.27 o 
   4   3  14      120.88      126.57      4.95 o 
   5   3  14      162.56      173.34      5.86 o 
   6   3  14      778.37      758.80     12.31 o 
   7   3  14      106.57      102.01      6.51 o 
   8   3  14      104.57      113.68      7.09 o 
   9   3  14      178.24      197.17      9.09 o 
  10   3  14      362.85      373.16     24.95 o 
  11   3  14        4.79        8.27      6.48 o 
 -11   4  14       11.19       15.30      4.76 o 
 -10   4  14       83.70       91.56      8.04 o 
  -9   4  14       35.35       37.88      4.89 o 
  -8   4  14      446.63      474.76     12.00 o 
  -7   4  14        3.71        8.91      5.15 o 
  -6   4  14     1042.81     1064.63     24.88 o 
  -5   4  14       26.29       33.02      7.72 o 
  -4   4  14      227.72      214.16      6.36 o 
  -3   4  14       73.18       68.56      3.99 o 
  -2   4  14      273.70      264.81      6.16 o 
  -1   4  14       96.21       96.96      4.96 o 
   0   4  14      635.61      598.06     10.15 o 
   1   4  14      164.18      126.16      4.55 o 
   2   4  14      402.39      371.50      7.32 o 
   3   4  14      630.97      558.14      9.37 o 
   4   4  14      381.67      395.71      8.55 o 
   5   4  14       63.26       71.07      4.91 o 
   6   4  14      653.25      643.67     14.86 o 
   7   4  14       38.81       33.37      5.10 o 
   8   4  14       92.14       84.99      8.39 o 
   9   4  14       92.75      103.90      7.41 o 
  10   4  14       99.61       85.41      9.05 o 
  11   4  14       29.91       50.34     11.98 o 
 -11   5  14       25.02       27.54      8.73 o 
 -10   5  14       70.64       50.21      7.82 o 
  -9   5  14        0.68       -1.13      5.59 o 
  -8   5  14      121.49      117.79     11.13 o 
  -7   5  14       31.81       19.32      7.17 o 
  -6   5  14      496.40      490.30     16.32 o 
  -5   5  14        0.15       -1.75      3.86 o 
  -4   5  14      925.96      869.20     15.30 o 
  -3   5  14       89.59       84.95      4.58 o 
  -2   5  14      945.30      988.64     14.65 o 
  -1   5  14       17.57       11.24      2.96 o 
   0   5  14        6.52        7.70      2.94 o 
   1   5  14       56.37       57.77      4.13 o 
   2   5  14     1488.38     1482.83     19.63 o 
   3   5  14       23.73       34.15      3.81 o 
   4   5  14     1293.15     1195.94     26.62 o 
   5   5  14       14.15       14.04      3.71 o 
   6   5  14     1200.75     1123.06     25.80 o 
   7   5  14        7.25        4.15      4.60 o 
   8   5  14        2.32        1.48      4.78 o 
   9   5  14       94.19       93.29      7.47 o 
  10   5  14      586.45      622.24     16.53 o 
  -9   6  14        3.23        0.27      6.20 o 
  -8   6  14      360.05      383.44     15.51 o 
  -7   6  14       36.17       31.06      6.85 o 
  -6   6  14      472.94      495.41     17.16 o 
  -5   6  14        0.53        3.19      4.53 o 
  -4   6  14      937.53      906.52     19.58 o 
  -3   6  14      150.35      138.45      5.80 o 
  -2   6  14      154.57      163.14      6.99 o 
  -1   6  14       82.12       78.37      4.75 o 
   0   6  14      578.03      553.84     11.69 o 
   1   6  14       85.92       77.13      4.71 o 
   2   6  14       59.64       46.85      4.26 o 
   3   6  14      239.20      245.12      7.48 o 
   4   6  14     1002.89      993.93     15.55 o 
   5   6  14       21.13       26.62      5.25 o 
   6   6  14      109.12      101.74      7.30 o 
   7   6  14       23.91       35.39      5.81 o 
   8   6  14      167.21      199.29     16.21 o 
   9   6  14        6.31        6.42      6.87 o 
  -8   7  14      118.82       99.48     13.98 o 
  -7   7  14       43.54       30.49      7.43 o 
  -6   7  14      354.93      344.79     12.20 o 
  -5   7  14        2.11        1.13      4.55 o 
  -4   7  14      223.60      219.69      9.89 o 
  -3   7  14        0.25       -1.58      3.71 o 
  -2   7  14      421.05      432.39      9.84 o 
  -1   7  14       51.85       60.85      4.91 o 
   0   7  14      399.26      382.70     13.28 o 
   1   7  14       29.41       41.07      4.32 o 
   2   7  14      381.77      361.89      9.15 o 
   3   7  14        0.11       -1.22      3.37 o 
   4   7  14       18.47       12.89      4.50 o 
   5   7  14        5.55        8.29      4.98 o 
   6   7  14      209.39      235.10     11.22 o 
   7   7  14       20.45       21.28      7.41 o 
  -5   8  14       27.78       27.34     10.48 o 
  -4   8  14      524.87      569.13     27.46 o 
  -3   8  14       42.56       39.35      5.20 o 
  -2   8  14      279.46      274.60      9.62 o 
  -1   8  14      185.26      184.95      7.15 o 
   0   8  14      249.91      244.13      8.15 o 
   1   8  14        5.85        3.33      3.77 o 
   2   8  14       40.43       40.28      4.76 o 
   3   8  14       13.39       12.29      4.83 o 
   4   8  14      195.25      206.27     12.43 o 
   5   8  14        0.33        0.75      6.91 o 
 -11   0  15       73.19       59.21      7.85 o 
  -9   0  15     1075.86      967.73     28.32 o 
  -7   0  15        4.66        2.49      5.85 o 
  -5   0  15     1062.83     1017.15     20.99 o 
  -3   0  15      270.20      293.83      9.70 o 
  -1   0  15      177.88      146.82      6.10 o 
   1   0  15     4575.44     4643.56     63.54 o 
   3   0  15     1278.61     1273.69     24.85 o 
   5   0  15        4.90        3.43      1.70 o 
   7   0  15      170.42      167.18      7.10 o 
   9   0  15      301.96      310.64      9.59 o 
  11   0  15      231.87      222.14     26.45 o 
 -12   1  15        0.18       -3.73      3.73 o 
 -11   1  15      518.31      507.50     13.68 o 
 -10   1  15       21.54       16.93      6.44 o 
  -9   1  15      125.34      126.97      6.06 o 
  -8   1  15       95.10       83.35      6.00 o 
  -7   1  15     1196.83     1246.41     17.46 o 
  -6   1  15       12.66       13.72      2.74 o 
  -5   1  15      296.05      285.03      6.90 o 
  -4   1  15        0.09       -2.10      2.10 o 
  -3   1  15      754.33      688.70     10.33 o 
  -2   1  15       60.30       63.64      3.30 o 
  -1   1  15     1669.79     1763.58     20.78 o 
   0   1  15      973.88      949.31     12.09 o 
   1   1  15     2213.29     2317.81     22.60 o 
   2   1  15       27.27       25.18      2.20 o 
   3   1  15      466.89      440.84      8.68 o 
   4   1  15        0.09        1.09      2.58 o 
   5   1  15      107.34      102.64      4.14 o 
   6   1  15       43.47       50.53      3.20 o 
   7   1  15      779.86      798.63     11.77 o 
   8   1  15       27.01       18.37      3.53 o 
   9   1  15      422.48      421.20     16.05 o 
  10   1  15        4.55        1.75      3.76 o 
  11   1  15      355.37      390.87     13.55 o 
  12   1  15        0.33        2.20      6.17 o 
 -12   2  15        1.77        3.37      6.50 o 
 -11   2  15       33.72       25.31      7.29 o 
 -10   2  15       35.52       30.77      9.10 o 
  -9   2  15      749.13      736.14     44.87 o 
  -8   2  15       85.06       68.12      6.32 o 
  -7   2  15      791.71      806.43     18.93 o 
  -6   2  15        3.86        1.49      2.14 o 
  -5   2  15      663.48      614.10     11.63 o 
  -4   2  15        0.29       -0.68      1.28 o 
  -3   2  15       24.98       20.32      2.03 o 
  -2   2  15      325.91      339.46      8.19 o 
  -1   2  15     1103.54     1096.27     15.53 o 
   0   2  15      323.95      330.20      6.86 o 
   1   2  15     1288.19     1328.45     18.76 o 
   2   2  15        2.36        4.40      1.73 o 
   3   2  15     1764.62     1668.46     39.30 o 
   4   2  15        9.23        7.90      2.32 o 
   5   2  15      695.99      711.66     11.22 o 
   6   2  15        8.03        5.62      3.86 o 
   7   2  15      310.87      336.23     10.78 o 
   8   2  15        0.04       -1.77      4.89 o 
   9   2  15      159.63      151.72     10.10 o 
  10   2  15       25.04       25.21      6.74 o 
  11   2  15      185.67      200.52     14.62 o 
 -11   3  15      339.89      399.77     18.70 o 
 -10   3  15       79.20       66.96      6.91 o 
  -9   3  15      128.87      121.69      7.91 o 
  -8   3  15       19.55       29.76      5.27 o 
  -7   3  15      670.89      720.88     14.91 o 
  -6   3  15      212.49      197.35      7.69 o 
  -5   3  15        2.92        4.08      2.40 o 
  -4   3  15        2.27        0.93      2.22 o 
  -3   3  15      111.96      107.28      4.05 o 
  -2   3  15       60.86       60.38      3.26 o 
  -1   3  15      104.52      132.55      4.24 o 
   0   3  15       24.80       17.73      2.31 o 
   1   3  15      645.24      712.53      9.47 o 
   2   3  15        8.61       13.44      2.48 o 
   3   3  15     1766.15     1709.26     21.36 o 
   4   3  15      205.10      208.29      6.81 o 
   5   3  15     1010.82     1026.69     15.07 o 
   6   3  15        3.07        9.21      3.58 o 
   7   3  15      482.26      474.84     12.68 o 
   8   3  15      172.68      166.78     14.13 o 
   9   3  15      179.65      168.11     10.77 o 
  10   3  15       16.29       17.84      6.65 o 
  11   3  15      109.03      117.65     10.12 o 
 -11   4  15        9.35        2.22      7.97 o 
 -10   4  15       13.55        9.96      4.60 o 
  -9   4  15      156.77      182.16     10.17 o 
  -8   4  15        1.99        1.79      3.81 o 
  -7   4  15        4.05        6.27      3.81 o 
  -6   4  15       23.51       23.37      4.26 o 
  -5   4  15      800.90      882.75     14.91 o 
  -4   4  15       87.14       85.62      4.33 o 
  -3   4  15      336.40      343.87      7.60 o 
  -2   4  15      154.25      150.57      4.55 o 
  -1   4  15      478.77      476.85      7.63 o 
   0   4  15       29.97       34.82      2.84 o 
   1   4  15      522.32      511.82      8.89 o 
   2   4  15      335.28      326.97      7.24 o 
   3   4  15     1122.70     1095.49     15.80 o 
   4   4  15      556.27      577.00     11.92 o 
   5   4  15      614.62      605.96     12.36 o 
   6   4  15       22.43       26.16      4.26 o 
   7   4  15      342.80      293.96     12.35 o 
   8   4  15        0.29        0.56      4.59 o 
   9   4  15      790.24      850.68     37.89 o 
  10   4  15       18.97       16.88      5.78 o 
 -10   5  15        1.90        3.08      6.21 o 
  -9   5  15      119.98      112.01     18.91 o 
  -8   5  15        0.72       -3.41      5.59 o 
  -7   5  15      975.59     1045.50     28.90 o 
  -6   5  15       77.80       67.04      6.15 o 
  -5   5  15        3.29        7.41      4.49 o 
  -4   5  15      107.50       89.76      5.53 o 
  -3   5  15      201.87      202.47      7.46 o 
  -2   5  15       78.97       67.32      4.43 o 
  -1   5  15     1963.06     1884.91     24.37 o 
   0   5  15      100.31      100.19      4.99 o 
   1   5  15      933.34      886.74     14.30 o 
   2   5  15       25.56       40.82      4.05 o 
   3   5  15       29.40       26.16      3.75 o 
   4   5  15       46.71       49.18      4.79 o 
   5   5  15      853.58      816.19     17.66 o 
   6   5  15       46.22       47.96      5.73 o 
   7   5  15      202.71      195.38      9.20 o 
   8   5  15       39.07       49.58      7.08 o 
   9   5  15      262.04      266.72     11.12 o 
  -9   6  15      274.83      293.54     20.66 o 
  -8   6  15      118.61      153.47     11.09 o 
  -7   6  15       42.12       33.66      7.38 o 
  -6   6  15       14.56        8.58      5.01 o 
  -5   6  15      691.78      684.74     16.77 o 
  -4   6  15        8.68       11.48      4.76 o 
  -3   6  15       65.48       66.19      4.70 o 
  -2   6  15       21.82       14.87      3.52 o 
  -1   6  15      288.58      302.21      8.18 o 
   0   6  15       94.39      105.68      7.69 o 
   1   6  15      405.97      415.46      9.48 o 
   2   6  15       26.29       19.40      3.76 o 
   3   6  15      384.79      367.80     13.81 o 
   4   6  15       22.17       30.21      4.62 o 
   5   6  15      275.21      229.89     10.15 o 
   6   6  15        0.40       -4.71      4.71 o 
   7   6  15      233.86      188.37      9.61 o 
   8   6  15       15.64       25.72      7.34 o 
  -7   7  15       20.58        7.91      9.68 o 
  -6   7  15       12.29       16.88      5.47 o 
  -5   7  15      252.03      250.78     10.81 o 
  -4   7  15       42.34       41.81      6.76 o 
  -3   7  15      454.09      456.04     11.72 o 
  -2   7  15      149.38      146.37      6.44 o 
  -1   7  15       40.16       38.64      4.46 o 
   0   7  15        7.59        2.27      3.49 o 
   1   7  15      189.11      193.15      7.11 o 
   2   7  15        4.57        7.91      3.66 o 
   3   7  15      175.76      172.00      7.00 o 
   4   7  15       13.35        4.59      4.24 o 
   5   7  15       47.30       41.42      6.42 o 
   6   7  15       31.61       32.45      7.97 o 
  -3   8  15      279.77      277.97     18.14 o 
  -2   8  15        1.13        3.82      5.73 o 
  -1   8  15      231.82      218.24     10.04 o 
   0   8  15       25.96       34.66      6.19 o 
   1   8  15      188.72      191.69     13.82 o 
   2   8  15        6.48        4.28      5.09 o 
   3   8  15      130.32      139.64     16.46 o 
 -12   0  16      269.46      315.79     16.12 o 
 -10   0  16       15.23       30.40      6.56 o 
  -8   0  16      673.86      641.86     16.19 o 
  -6   0  16        0.56       -2.48      3.53 o 
  -4   0  16     1551.94     1567.79     29.37 o 
  -2   0  16      257.77      259.06     14.53 o 
   0   0  16      128.39      111.87      5.72 o 
   2   0  16       47.66       49.23      4.83 o 
   4   0  16      129.44      111.06     15.94 o 
   6   0  16      600.23      674.56     16.76 o 
   8   0  16      594.35      677.03     17.11 o 
  10   0  16      173.40      146.38      8.60 o 
 -12   1  16        0.49        3.20      4.09 o 
 -11   1  16        9.18        3.95      4.07 o 
 -10   1  16      244.68      245.88     12.01 o 
  -9   1  16        2.66       -3.01      3.01 o 
  -8   1  16      245.19      212.36     10.38 o 
  -7   1  16        5.76        4.98      2.82 o 
  -6   1  16     2015.08     1942.73     24.80 o 
  -5   1  16      140.40      133.49      7.21 o 
  -4   1  16       15.17       10.23      2.63 o 
  -3   1  16      281.74      256.54      6.68 o 
  -2   1  16      413.83      387.31      7.52 o 
  -1   1  16       97.32       90.74      3.99 o 
   0   1  16      156.44      184.60      5.81 o 
   1   1  16       28.26       30.74      2.81 o 
   2   1  16     1114.46     1153.55     16.49 o 
   3   1  16       29.88       24.60      3.00 o 
   4   1  16       42.38       40.97      3.02 o 
   5   1  16       18.59       17.17      2.63 o 
   6   1  16      747.95      757.55     11.50 o 
   7   1  16      186.46      202.87      7.27 o 
   8   1  16       11.39        7.92      3.50 o 
   9   1  16       18.42       19.48      4.45 o 
  10   1  16      313.62      341.39     10.64 o 
  11   1  16        6.83        1.49      5.70 o 
 -11   2  16        1.29       -5.21      6.37 o 
 -10   2  16        4.62       -4.71      4.71 o 
  -9   2  16       29.80       43.63      6.05 o 
  -8   2  16      977.07      935.63     21.56 o 
  -7   2  16       34.41       18.62      4.96 o 
  -6   2  16      557.77      545.21     15.89 o 
  -5   2  16       11.46        9.53      3.54 o 
  -4   2  16     1999.38     1963.26     29.52 o 
  -3   2  16       50.04       59.52      4.80 o 
  -2   2  16      643.03      598.82     15.21 o 
  -1   2  16        1.08       -0.10      1.57 o 
   0   2  16     1190.03     1188.60     31.58 o 
   1   2  16      371.30      395.65      7.84 o 
   2   2  16     1534.72     1483.83     18.54 o 
   3   2  16      291.26      336.02      7.46 o 
   4   2  16     1715.78     1704.19     23.69 o 
   5   2  16       84.93       59.52      4.38 o 
   6   2  16      213.26      218.82      7.84 o 
   7   2  16       21.06       20.24      3.80 o 
   8   2  16      395.62      425.83     11.81 o 
   9   2  16        2.58        0.74      3.79 o 
  10   2  16       33.54       39.22      7.90 o 
  11   2  16        1.81        1.67      4.19 o 
 -11   3  16       10.52        7.29      7.23 o 
 -10   3  16      396.34      450.52     14.95 o 
  -9   3  16        7.44        0.49      4.83 o 
  -8   3  16       85.99       89.41      8.73 o 
  -7   3  16        0.28       -0.35      4.15 o 
  -6   3  16     1373.97     1325.82     41.25 o 
  -5   3  16      347.81      343.69      7.72 o 
  -4   3  16       42.58       37.98      3.15 o 
  -3   3  16        2.18        2.37      2.36 o 
  -2   3  16     1294.67     1255.17     15.32 o 
  -1   3  16       73.53       66.54      3.32 o 
   0   3  16       64.97       83.44      3.57 o 
   1   3  16      103.90      102.23      4.03 o 
   2   3  16     2245.36     2302.65     24.82 o 
   3   3  16      472.35      494.00      8.60 o 
   4   3  16      758.10      779.17     11.30 o 
   5   3  16       44.08       61.31      4.91 o 
   6   3  16      914.43      910.63     15.99 o 
   7   3  16        0.11       -2.27      5.19 o 
   8   3  16       40.28       33.97      7.14 o 
   9   3  16       14.09        1.64      6.10 o 
  10   3  16      107.27      106.99     10.03 o 
 -10   4  16       86.83       89.86      8.01 o 
  -9   4  16        2.53        1.02      4.95 o 
  -8   4  16      356.68      369.58     11.15 o 
  -7   4  16       65.65       64.60      5.78 o 
  -6   4  16        0.87       -2.02      3.05 o 
  -5   4  16        6.11        7.24      3.35 o 
  -4   4  16     1708.88     1661.40     26.03 o 
  -3   4  16       11.18       15.21      3.07 o 
  -2   4  16      125.22      129.11      4.73 o 
  -1   4  16       27.68       28.35      3.06 o 
   0   4  16      802.90      805.86     11.45 o 
   1   4  16        3.54        6.69      2.61 o 
   2   4  16      176.34      176.92      6.23 o 
   3   4  16        5.95        1.71      3.48 o 
   4   4  16     2523.94     2424.31     32.17 o 
   5   4  16      437.54      434.44     10.74 o 
   6   4  16       23.87       20.81      4.19 o 
   7   4  16        0.37        1.55      4.43 o 
   8   4  16      258.28      244.77     11.75 o 
   9   4  16       12.54       10.71      5.33 o 
  10   4  16       73.58       71.90     13.18 o 
  -9   5  16       85.04       99.12      9.63 o 
  -8   5  16       55.65       67.24      8.54 o 
  -7   5  16       10.58       11.63      7.26 o 
  -6   5  16      516.81      545.50     14.67 o 
  -5   5  16      147.97      152.10      9.33 o 
  -4   5  16        0.48        4.47      4.38 o 
  -3   5  16      184.72      173.36      9.81 o 
  -2   5  16     1134.36     1112.54     16.46 o 
  -1   5  16        3.07        5.47      3.32 o 
   0   5  16      128.61      111.40      5.39 o 
   1   5  16      135.78      124.88      5.55 o 
   2   5  16      282.11      275.80      7.99 o 
   3   5  16      128.45      127.38      5.81 o 
   4   5  16       20.23       18.34      4.15 o 
   5   5  16        4.82       12.64      4.09 o 
   6   5  16      882.74      871.29     19.14 o 
   7   5  16        7.02       12.54      5.27 o 
   8   5  16      164.71      174.46      9.33 o 
   9   5  16        1.43        1.64      6.85 o 
  -8   6  16      168.21      174.26     16.98 o 
  -7   6  16       26.22       21.99      5.53 o 
  -6   6  16        0.14       -3.60      4.71 o 
  -5   6  16       54.05       67.80      6.81 o 
  -4   6  16      295.96      329.29     11.55 o 
  -3   6  16      169.05      172.18      8.79 o 
  -2   6  16        9.04        5.71      3.51 o 
  -1   6  16      213.85      214.97      7.36 o 
   0   6  16      186.97      173.83      6.61 o 
   1   6  16       87.34      100.23      5.51 o 
   2   6  16       98.19       94.37      5.43 o 
   3   6  16        3.35        0.15      3.43 o 
   4   6  16      524.98      528.35     12.46 o 
   5   6  16       47.67       38.12      6.07 o 
   6   6  16        1.10        2.64      4.88 o 
   7   6  16       15.01        9.56      7.09 o 
  -5   7  16        8.26        0.87      6.15 o 
  -4   7  16        1.34        2.73      4.82 o 
  -3   7  16        0.10       -0.54      4.66 o 
  -2   7  16      234.89      225.67      8.84 o 
  -1   7  16        2.98        6.40      3.75 o 
   0   7  16       20.63       22.16      4.23 o 
   1   7  16        8.77        3.97      3.70 o 
   2   7  16      261.86      274.06      8.52 o 
   3   7  16       16.14       10.77      4.06 o 
   4   7  16      155.61      154.06     11.03 o 
   5   7  16        6.19        6.21      7.04 o 
 -11   0  17      315.86      323.58     16.06 o 
  -9   0  17      173.23      180.82     11.95 o 
  -7   0  17      147.02      144.99      8.18 o 
  -5   0  17        2.02       -1.60      3.61 o 
  -3   0  17     1686.48     1676.10     31.39 o 
  -1   0  17        2.95        3.11      3.51 o 
   1   0  17      548.79      609.78     15.43 o 
   3   0  17      114.42      121.45     12.17 o 
   5   0  17     1403.17     1313.10     26.52 o 
   7   0  17       47.05       49.13      5.63 o 
   9   0  17      906.68      942.70     26.27 o 
 -11   1  17       13.99        5.32      4.16 o 
 -10   1  17       70.02       54.17      5.46 o 
  -9   1  17      523.65      573.84     12.63 o 
  -8   1  17       21.53       23.94      3.87 o 
  -7   1  17       58.60       63.33      4.21 o 
  -6   1  17      319.71      308.44      7.70 o 
  -5   1  17     1056.34     1077.18     16.00 o 
  -4   1  17        0.53       -1.99      2.52 o 
  -3   1  17        1.56        1.15      2.54 o 
  -2   1  17       34.30       29.56      3.92 o 
  -1   1  17     1215.35     1226.13     17.43 o 
   0   1  17       14.07       12.89      2.78 o 
   1   1  17      156.82      143.28      5.41 o 
   2   1  17      129.49      125.47      5.11 o 
   3   1  17      411.52      443.62      9.08 o 
   4   1  17       12.01       11.61      2.81 o 
   5   1  17      172.70      174.67      5.95 o 
   6   1  17       40.38       40.83      3.68 o 
   7   1  17     1307.69     1354.01     23.39 o 
   8   1  17        0.07       -3.21      3.21 o 
   9   1  17       11.06        8.39      4.44 o 
  10   1  17       35.77       37.07      5.22 o 
 -11   2  17       84.12       65.95      9.56 o 
 -10   2  17        0.15        0.67      6.62 o 
  -9   2  17       25.72       24.53      5.85 o 
  -8   2  17       36.54       37.64      5.88 o 
  -7   2  17     1710.03     1697.37     33.09 o 
  -6   2  17       55.01       55.33      5.14 o 
  -5   2  17       23.04       35.10      4.44 o 
  -4   2  17       21.19       12.70      3.69 o 
  -3   2  17      393.74      395.89     10.57 o 
  -2   2  17       40.46       35.10      4.40 o 
  -1   2  17      180.50      157.40      7.64 o 
   0   2  17      213.61      177.06     11.54 o 
   1   2  17     1289.56     1349.21     28.55 o 
   2   2  17       28.45       27.99      3.80 o 
   3   2  17       12.41        2.11      2.97 o 
   4   2  17       24.46       31.59      3.86 o 
   5   2  17     1114.41     1136.26     18.01 o 
   6   2  17        0.09       -2.01      3.19 o 
   7   2  17        0.62        0.86      3.39 o 
   8   2  17       38.73       36.50      4.89 o 
   9   2  17      220.59      209.79      9.02 o 
  10   2  17       14.33        6.44      4.40 o 
 -10   3  17        4.73       11.86      5.77 o 
  -9   3  17      363.34      395.59     25.47 o 
  -8   3  17        0.60       -1.03      6.25 o 
  -7   3  17       66.12       83.26      7.16 o 
  -6   3  17       57.99       60.18      6.38 o 
  -5   3  17      442.86      445.08     15.89 o 
  -4   3  17       76.33       64.90      7.72 o 
  -3   3  17        6.90        6.47      3.67 o 
  -2   3  17       85.18       84.65      4.32 o 
  -1   3  17      573.32      573.14     10.97 o 
   0   3  17        0.96        0.28      2.47 o 
   1   3  17       19.21       19.09      2.88 o 
   2   3  17       88.08       87.19      4.52 o 
   3   3  17     1592.92     1563.39     20.69 o 
   4   3  17       58.61       52.67      4.02 o 
   5   3  17       71.81       67.18      4.42 o 
   6   3  17       77.04       81.86      5.67 o 
   7   3  17      262.98      260.67     17.29 o 
   8   3  17       16.51       13.14      6.64 o 
   9   3  17        9.51        4.96      6.17 o 
  10   3  17        2.50       -7.66      9.19 o 
  -9   4  17       19.54       16.75      5.87 o 
  -8   4  17        7.59       10.84      5.36 o 
  -7   4  17      184.48      182.40     10.03 o 
  -6   4  17       27.50       16.42      5.15 o 
  -5   4  17      287.57      267.90      8.16 o 
  -4   4  17        4.69        6.39      3.04 o 
  -3   4  17      843.99      824.12     13.06 o 
  -2   4  17        0.16       -0.38      2.74 o 
  -1   4  17        1.58        3.21      2.61 o 
   0   4  17      139.73      134.86      4.99 o 
   1   4  17      471.03      471.41      8.64 o 
   2   4  17       18.16       17.73      3.22 o 
   3   4  17      170.49      169.20      6.17 o 
   4   4  17       23.77       27.34      4.80 o 
   5   4  17      517.23      516.38     11.95 o 
   6   4  17       20.85       16.60      5.00 o 
   7   4  17      182.91      172.43      8.98 o 
   8   4  17       72.12       86.11      9.11 o 
   9   4  17      394.72      372.12     23.17 o 
  -8   5  17        5.03       -3.80      6.21 o 
  -7   5  17      152.13      156.24      8.80 o 
  -6   5  17       38.29       37.12      5.96 o 
  -5   5  17      246.14      235.57     10.12 o 
  -4   5  17       17.17       22.58      5.13 o 
  -3   5  17       72.39       72.49      5.51 o 
  -2   5  17      122.51      138.56      5.94 o 
  -1   5  17     1614.45     1652.53     22.69 o 
   0   5  17       43.55       41.91      4.55 o 
   1   5  17        0.63       -3.20      3.20 o 
   2   5  17       10.54       13.80      3.69 o 
   3   5  17      664.62      708.36     14.36 o 
   4   5  17       95.19      103.08      6.30 o 
   5   5  17      169.79      165.48      7.50 o 
   6   5  17      142.41      140.52     12.56 o 
   7   5  17      626.71      612.87     16.27 o 
   8   5  17       29.24       44.54      8.04 o 
  -6   6  17       20.15       17.06      5.60 o 
  -5   6  17        2.92        1.68      4.92 o 
  -4   6  17        0.05       -1.16      4.62 o 
  -3   6  17      602.98      636.28     16.38 o 
  -2   6  17       25.24       30.03      4.35 o 
  -1   6  17       18.31       15.04      3.87 o 
   0   6  17      201.92      209.76      7.41 o 
   1   6  17      888.45      855.14     14.66 o 
   2   6  17       10.04        9.25      3.95 o 
   3   6  17        0.17        0.92      3.71 o 
   4   6  17        0.11       -1.88      4.08 o 
   5   6  17      482.80      474.95     14.77 o 
   6   6  17       20.35       17.85      8.61 o 
  -3   7  17       33.36       37.76     10.91 o 
  -2   7  17      109.20      103.95      6.81 o 
  -1   7  17       58.09       60.15      5.26 o 
   0   7  17       16.33       12.06      4.07 o 
   1   7  17        8.21        4.54      3.96 o 
   2   7  17        0.64       -4.75      4.75 o 
   3   7  17      234.15      222.28     15.21 o 
 -10   0  18       60.38       46.83      7.78 o 
  -8   0  18       21.24       22.76      7.54 o 
  -6   0  18      898.10      942.06     21.21 o 
  -4   0  18      168.57      178.10      8.83 o 
  -2   0  18     1729.80     1786.49     50.57 o 
   0   0  18      994.86      934.46     20.86 o 
   2   0  18      374.48      371.94     12.01 o 
   4   0  18        5.34       10.80      4.26 o 
   6   0  18      934.41      970.89     21.90 o 
   8   0  18       70.55       56.41     13.09 o 
 -10   1  18       77.62       63.33      5.80 o 
  -9   1  18        2.69       -2.19      3.47 o 
  -8   1  18      469.55      477.72     11.55 o 
  -7   1  18       41.48       50.67      4.05 o 
  -6   1  18      532.17      546.39     10.64 o 
  -5   1  18      175.52      169.48      6.16 o 
  -4   1  18      553.70      584.46     10.92 o 
  -3   1  18      117.56      102.90      4.97 o 
  -2   1  18      367.88      374.48      8.52 o 
  -1   1  18      180.94      198.18     12.26 o 
   0   1  18      307.97      319.73      7.82 o 
   1   1  18        9.01        4.95      2.88 o 
   2   1  18      317.43      303.84      7.62 o 
   3   1  18       84.05       62.60      4.05 o 
   4   1  18     1238.50     1300.42     18.66 o 
   5   1  18        1.35        2.33      2.89 o 
   6   1  18      213.28      210.22      8.74 o 
   7   1  18        9.10        3.69      4.12 o 
   8   1  18      365.49      401.94     11.71 o 
   9   1  18        1.37        2.65      4.77 o 
  10   1  18       16.21       18.33     10.48 o 
 -10   2  18      226.26      247.69     15.45 o 
  -9   2  18       17.55       10.76      5.53 o 
  -8   2  18      416.62      420.64     14.35 o 
  -7   2  18       60.38       61.92      9.44 o 
  -6   2  18      975.75      902.78     30.80 o 
  -5   2  18       19.43       12.64      4.17 o 
  -4   2  18      357.64      336.57     10.10 o 
  -3   2  18       18.12       18.04      4.15 o 
  -2   2  18      237.80      228.15      8.58 o 
  -1   2  18       26.29       20.47      4.17 o 
   0   2  18      343.86      329.91      9.98 o 
   1   2  18      106.13      120.17      6.59 o 
   2   2  18      139.76      134.05      7.14 o 
   3   2  18      101.54      106.19      6.42 o 
   4   2  18       48.01       34.77      4.86 o 
   5   2  18       79.15       91.21      6.25 o 
   6   2  18      729.80      703.01     13.70 o 
   7   2  18        7.68        8.68      3.76 o 
   8   2  18       58.21       62.34      8.45 o 
   9   2  18        9.46       10.85      4.52 o 
  -9   3  18       19.13        9.76      8.98 o 
  -8   3  18      586.08      609.50     17.75 o 
  -7   3  18       76.57       83.62      7.59 o 
  -6   3  18       91.99       89.71      7.49 o 
  -5   3  18       31.15       26.42      4.60 o 
  -4   3  18      863.69      795.05     16.33 o 
  -3   3  18       91.12       96.16      6.13 o 
  -2   3  18      151.80      138.84      7.17 o 
  -1   3  18       74.10       72.60      6.83 o 
   0   3  18      617.71      608.22     12.07 o 
   1   3  18      100.09      112.69      5.08 o 
   2   3  18        9.33        9.16      3.13 o 
   3   3  18       10.99        7.69      3.22 o 
   4   3  18      661.56      648.70     15.64 o 
   5   3  18       58.22       47.61      4.68 o 
   6   3  18       27.47       33.48      4.49 o 
   7   3  18        0.04       -1.74      4.08 o 
   8   3  18      436.02      451.70     13.08 o 
   9   3  18        0.71       -0.26      4.40 o 
  -8   4  18       27.28       35.99      6.57 o 
  -7   4  18       64.45       57.02      7.63 o 
  -6   4  18      154.04      141.17      9.29 o 
  -5   4  18       41.15       32.47      6.01 o 
  -4   4  18      255.75      256.32     15.48 o 
  -3   4  18       18.80       15.15      4.82 o 
  -2   4  18      937.78      968.09     19.06 o 
  -1   4  18       68.08       57.55      5.32 o 
   0   4  18       73.42       64.64      4.04 o 
   1   4  18       33.53       31.18      3.48 o 
   2   4  18      895.84      886.74     14.64 o 
   3   4  18       19.62       11.29      3.47 o 
   4   4  18        7.74        5.14      3.30 o 
   5   4  18        3.05        3.31      3.37 o 
   6   4  18      576.87      651.92     26.13 o 
   7   4  18       95.69      104.91      9.96 o 
   8   4  18       59.98       59.88      8.82 o 
  -7   5  18       14.86        1.78      9.32 o 
  -6   5  18       84.14       86.25      7.38 o 
  -5   5  18        1.26        0.12      4.70 o 
  -4   5  18      756.16      721.56     17.32 o 
  -3   5  18        2.78        0.94      3.92 o 
  -2   5  18      900.81      836.04     25.74 o 
  -1   5  18        0.96        2.40      3.53 o 
   0   5  18      407.31      430.41     11.02 o 
   1   5  18      160.27      154.73      6.43 o 
   2   5  18       23.44       31.52      4.39 o 
   3   5  18       49.99       49.57      4.87 o 
   4   5  18      217.41      243.57      8.93 o 
   5   5  18       44.19       50.47      5.51 o 
   6   5  18        0.47        0.45      5.07 o 
  -5   6  18       34.98       28.81      6.03 o 
  -4   6  18      127.39      115.35      8.07 o 
  -3   6  18      310.87      341.96     16.01 o 
  -2   6  18      484.21      533.22     11.49 o 
  -1   6  18       15.34       22.10      4.28 o 
   0   6  18      279.34      281.17      8.66 o 
   1   6  18       42.98       41.39      4.70 o 
   2   6  18      288.70      327.36      9.42 o 
   3   6  18        6.66        3.52      5.70 o 
   4   6  18        9.88       10.25      5.31 o 
  -9   0  19      116.34      116.28     10.18 o 
  -7   0  19      391.62      405.01     13.39 o 
  -5   0  19      494.60      480.25     14.38 o 
  -3   0  19      482.06      477.75     14.15 o 
  -1   0  19      231.63      247.16     10.21 o 
   1   0  19      564.05      554.24     15.29 o 
   3   0  19      577.75      572.70     15.69 o 
   5   0  19      270.33      302.24     21.85 o 
   7   0  19      884.77      959.14     22.09 o 
   9   0  19       46.43       47.69     11.83 o 
  -9   1  19      167.98      145.02     11.52 o 
  -8   1  19        6.71        4.31      3.64 o 
  -7   1  19      112.10      141.27      6.05 o 
  -6   1  19       56.42       54.22      4.24 o 
  -5   1  19      403.50      429.47      9.51 o 
  -4   1  19        0.38        0.64      2.85 o 
  -3   1  19      331.72      317.59     11.00 o 
  -2   1  19       34.41       38.85      6.87 o 
  -1   1  19      347.77      354.85      9.86 o 
   0   1  19       60.10       52.39      3.99 o 
   1   1  19       47.48       41.38      3.75 o 
   2   1  19        4.36       -0.69      2.70 o 
   3   1  19      255.83      268.79     10.72 o 
   4   1  19       23.05       26.74      4.75 o 
   5   1  19      642.31      644.20     15.43 o 
   6   1  19       85.49       96.87      8.61 o 
   7   1  19      120.44      125.14      7.29 o 
   8   1  19        2.48        2.31      4.34 o 
  -9   2  19       81.96       79.79      9.47 o 
  -8   2  19        3.34       -1.49      5.10 o 
  -7   2  19      570.50      621.38     17.70 o 
  -6   2  19        2.33       -0.61      4.00 o 
  -5   2  19       92.16      116.08      6.78 o 
  -4   2  19       31.78       28.79      4.79 o 
  -3   2  19      241.64      252.61     12.26 o 
  -2   2  19       75.06       88.16      6.13 o 
  -1   2  19      383.29      400.30     11.33 o 
   0   2  19       30.83       33.02      4.85 o 
   1   2  19      469.01      484.34     12.55 o 
   2   2  19       59.14       59.72      8.32 o 
   3   2  19      378.07      375.23     11.26 o 
   4   2  19        7.82        5.31      4.18 o 
   5   2  19      497.74      479.70     12.94 o 
   6   2  19       26.19       29.61      5.03 o 
   7   2  19      240.45      232.89      9.52 o 
   8   2  19       21.27       26.67      5.96 o 
  -8   3  19        3.29        4.50      5.43 o 
  -7   3  19      297.00      319.14     13.22 o 
  -6   3  19       99.32      101.08      8.09 o 
  -5   3  19      486.89      507.80     13.10 o 
  -4   3  19        5.85        0.98      4.03 o 
  -3   3  19      341.94      345.71     10.74 o 
  -2   3  19       62.73       59.81      6.44 o 
  -1   3  19      636.54      606.36     14.25 o 
   0   3  19       21.37        7.91      3.71 o 
   1   3  19      536.24      601.38     12.38 o 
   2   3  19       88.09       83.13      8.92 o 
   3   3  19      351.93      345.26     10.96 o 
   4   3  19       86.33       73.67      6.13 o 
   5   3  19      152.63      158.34      8.14 o 
   6   3  19        4.92        6.21      3.90 o 
   7   3  19      364.04      388.40     12.08 o 
  -7   4  19       91.42       79.45      7.89 o 
  -6   4  19      172.10      168.98     10.25 o 
  -5   4  19      158.16      159.08      9.79 o 
  -4   4  19        0.44        0.80      4.21 o 
  -3   4  19      406.77      456.17     12.52 o 
  -2   4  19        9.36       14.94      4.50 o 
  -1   4  19      659.81      673.77     15.46 o 
   0   4  19       22.93       15.45      4.04 o 
   1   4  19      550.95      547.90     10.78 o 
   2   4  19       59.72       56.49      5.12 o 
   3   4  19       20.73       20.78      3.82 o 
   4   4  19      221.25      222.68      7.44 o 
   5   4  19       12.59       12.85      4.14 o 
   6   4  19      106.12      124.23      7.67 o 
  -5   5  19      120.71      138.71     15.81 o 
  -4   5  19       15.39       17.71      9.87 o 
  -3   5  19      199.43      181.06      8.11 o 
  -2   5  19        2.09        4.93      4.20 o 
  -1   5  19      205.82      186.37      8.83 o 
   0   5  19       81.35       94.25      5.72 o 
   1   5  19      460.39      487.07     10.53 o 
   2   5  19        1.31        6.95      3.38 o 
   3   5  19      246.86      257.05      8.06 o 
   4   5  19        3.49        7.98      3.67 o 
   5   5  19       65.39       67.21      5.67 o 
  -2   6  19        3.09        8.41      4.50 o 
  -1   6  19      210.01      219.31      8.50 o 
   0   6  19        5.20        8.56      4.16 o 
   1   6  19      202.26      199.63      7.73 o 
   2   6  19       61.08       59.95      8.84 o 
  -8   0  20       22.73       28.38      7.05 o 
  -6   0  20      688.49      700.14     18.33 o 
  -4   0  20      512.82      504.03     24.92 o 
  -2   0  20     1011.43     1072.24     23.80 o 
   0   0  20       91.87       97.84      7.19 o 
   2   0  20      307.90      299.27     11.42 o 
   4   0  20      251.09      279.49     11.19 o 
   6   0  20      842.09      900.86     21.49 o 
  -8   1  20      205.10      213.93     10.88 o 
  -7   1  20       65.05       63.86      7.15 o 
  -6   1  20      132.51      142.04      6.14 o 
  -5   1  20       26.97       22.42      3.70 o 
  -4   1  20     1068.96     1102.51     20.94 o 
  -3   1  20        2.62       -0.09      3.00 o 
  -2   1  20       37.92       34.34      3.82 o 
  -1   1  20       55.98       43.83      3.99 o 
   0   1  20      471.78      476.26     10.05 o 
   1   1  20        2.51        0.43      2.98 o 
   2   1  20      114.36      128.24     13.09 o 
   3   1  20        0.39       -0.97      3.94 o 
   4   1  20      941.08      989.73     19.66 o 
   5   1  20       56.46       66.47      6.10 o 
   6   1  20      132.36      133.90      7.56 o 
   7   1  20        7.93        3.45      4.48 o 
  -7   2  20        1.57       -1.70      5.04 o 
  -6   2  20      225.54      219.27      9.34 o 
  -5   2  20       23.59       19.02      4.80 o 
  -4   2  20       48.10       50.31      5.65 o 
  -3   2  20       36.52       38.90      5.34 o 
  -2   2  20     1049.09     1042.26     20.11 o 
  -1   2  20       72.48       80.95      6.26 o 
   0   2  20       29.51       26.30      4.87 o 
   1   2  20      251.19      267.17      9.92 o 
   2   2  20      324.70      319.32     10.66 o 
   3   2  20        1.63       -0.63      4.05 o 
   4   2  20      102.03       94.88      6.81 o 
   5   2  20       22.14       22.15      5.05 o 
   6   2  20      389.13      432.28     12.66 o 
   7   2  20        0.04        3.00      4.57 o 
  -7   3  20        0.05       -2.45      9.07 o 
  -6   3  20       33.83       42.78      6.77 o 
  -5   3  20       23.46       25.30      6.24 o 
  -4   3  20      677.02      706.46     15.98 o 
  -3   3  20       77.20       63.80      5.96 o 
  -2   3  20       11.31        9.10      4.56 o 
  -1   3  20        1.57        0.53      5.69 o 
   0   3  20      345.24      314.52     15.14 o 
   1   3  20        5.37       -0.32      4.28 o 
   2   3  20      173.75      188.24      8.86 o 
   3   3  20       74.44       79.93      6.57 o 
   4   3  20      281.79      274.65     10.34 o 
   5   3  20       20.82       16.09      4.89 o 
   6   3  20       35.55       49.33      9.66 o 
  -5   4  20       44.98       46.97      6.92 o 
  -4   4  20       88.67       85.59      6.76 o 
  -3   4  20        0.99        0.12      4.40 o 
  -2   4  20      341.27      320.45     10.90 o 
  -1   4  20       59.22       72.99      6.36 o 
   0   4  20      133.91      150.51      9.36 o 
   1   4  20       51.79       59.00      7.18 o 
   2   4  20      406.83      418.62     10.89 o 
   3   4  20       12.99       16.34      5.02 o 
   4   4  20       47.03       61.37      6.31 o 
   5   4  20       49.72       35.86      5.00 o 
  -3   5  20        0.84       -1.86      4.41 o 
  -2   5  20       37.73       31.10      5.48 o 
  -1   5  20       37.62       50.14      5.96 o 
   0   5  20      429.70      425.23     10.10 o 
   1   5  20       34.39       41.36      4.63 o 
   2   5  20       13.18       14.71      5.23 o 
  -5   0  21      498.08      568.75     16.57 o 
  -3   0  21      163.13      183.71     23.08 o 
  -1   0  21      549.90      615.49     17.12 o 
   1   0  21       41.79       39.77      8.03 o 
   3   0  21     1220.51     1281.60     27.38 o 
   5   0  21        0.41       -3.08      4.49 o 
  -6   1  21       37.85       36.46      5.33 o 
  -5   1  21       17.87       22.42      4.95 o 
  -4   1  21       13.59       11.10      4.51 o 
  -3   1  21      751.51      830.43     17.64 o 
  -2   1  21       11.31       15.06      4.62 o 
  -1   1  21       11.30       10.25      4.84 o 
   0   1  21      185.61      175.05      8.40 o 
   1   1  21      442.96      459.77     12.69 o 
   2   1  21        5.73        6.65      4.25 o 
   3   1  21        5.87        2.16      4.18 o 
   4   1  21       17.40       24.14      4.98 o 
   5   1  21      448.60      513.61     13.80 o 
   6   1  21       17.13       16.48      5.06 o 
  -6   2  21       46.53       51.50      6.03 o 
  -5   2  21       80.15       93.63      7.25 o 
  -4   2  21       33.44       33.25      5.38 o 
  -3   2  21       14.32       12.62      6.42 o 
  -2   2  21        1.14        6.30      4.53 o 
  -1   2  21      517.00      539.46     14.01 o 
   0   2  21        8.73        2.04      4.31 o 
   1   2  21      246.30      258.56     10.15 o 
   2   2  21       34.70       39.21      5.68 o 
   3   2  21      396.50      372.50     11.82 o 
   4   2  21        0.02        0.95      4.31 o 
   5   2  21        2.63       -2.56      4.25 o 
  -5   3  21       52.15       47.34      6.02 o 
  -4   3  21        1.12        1.73      4.56 o 
  -3   3  21      362.85      409.58     12.38 o 
  -2   3  21       75.35       58.17      6.17 o 
  -1   3  21       85.40       66.63      6.33 o 
   0   3  21       59.94       70.11      7.61 o 
   1   3  21      731.82      688.79     16.33 o 
   2   3  21        8.53        8.70      4.91 o 
   3   3  21        0.17       -1.23      4.55 o 
   4   3  21        2.42        4.92      4.61 o 
  -3   4  21       16.21        9.48      6.91 o 
  -2   4  21       27.47       40.78      5.82 o 
  -1   4  21      454.53      430.69     12.92 o 
   0   4  21      235.81      260.65     18.83 o 
   1   4  21      102.83       94.43      7.28 o 
   2   4  21       11.99       14.38      5.16 o 
  -4   0  22      530.91      568.17     20.90 o 
  -2   0  22      116.27      116.12      8.22 o 
   0   0  22       30.07       37.64      6.09 o 
   2   0  22       13.61        7.70      5.00 o 
   4   0  22      782.11      849.40     21.06 o 
  -4   1  22       49.94       39.77      5.65 o 
  -3   1  22        0.00        5.25      4.50 o 
  -2   1  22      308.62      349.07     11.54 o 
  -1   1  22       57.16       52.21      5.96 o 
   0   1  22        0.76        1.37      4.21 o 
   1   1  22        0.26        0.11      4.28 o 
   2   1  22      437.70      400.40     12.21 o 
   3   1  22       25.84       32.55      5.43 o 
   4   1  22       14.44       11.38      9.44 o 
  -3   2  22        4.42        4.34      4.81 o 
  -2   2  22       57.87       55.01      6.21 o 
  -1   2  22        4.23        9.18      4.79 o 
   0   2  22      742.39      750.31     18.81 o 
   1   2  22        6.71        8.16      4.58 o 
   2   2  22        3.26       -3.13      4.41 o 
   3   2  22       35.63       39.30      7.32 o 
  -1   3  22      223.56      230.38     13.59 o 
   0   3  22      110.67      130.60     11.12 o 
                                                 
